# Supplementary material for: Integrating Transcriptomics, Genomics, and Imaging in Alzheimer's Disease: A Federated Model
Source: Front Radiol. 2022 Jan 21;1:777030. doi: 10.3389/fradi.2021.777030 (PMC10365097; doi:10.3389/fradi.2021.777030)
Supplement: Supplementary file 1 [file Table_1.csv]

Sig_gene	Fstat	Pval
IK	7.387	7.79E-06
BRPF3	6.647	2.95E-05
BTN3A2	6.416	4.46E-05
LOC101929275	6.385	4.71E-05
TDRG1	6.166	6.98E-05
PAFAH1B1	6.145	7.25E-05
SERINC3	6.123	7.54E-05
ALKBH6	6.054	8.53E-05
VPS45	6.033	8.86E-05
LGALS1	6	9.39E-05
OR10S1	5.961	1.01E-04
SYCP2L	5.932	1.06E-04
ZNF454	5.897	1.13E-04
VAMP8	5.869	1.19E-04
GPR20	5.819	1.30E-04
ZNF155	5.793	1.36E-04
SAP130	5.777	1.40E-04
MMP28	5.661	1.72E-04
LOC101928771	5.635	1.80E-04
ADCY8	5.526	2.19E-04
FNBP1	5.51	2.25E-04
PKNOX1	5.482	2.37E-04
IFNA1	5.467	2.43E-04
IFNA13	5.467	2.43E-04
PIK3R5	5.428	2.61E-04
MS4A4A	5.414	2.67E-04
LINC00476	5.344	3.03E-04
ST8SIA6	5.244	3.61E-04
TEX35	5.244	3.61E-04
LATS1	5.239	3.65E-04
SCARB2	5.201	3.90E-04
MMP19	5.196	3.94E-04
FAM215A	5.173	4.10E-04
IDS	5.166	4.15E-04
ZNF160	5.136	4.38E-04
HEATR4	5.121	4.49E-04
PTGR1	5.119	4.51E-04
ST3GAL5	5.094	4.72E-04
CHN1	5.088	4.77E-04
FAM133A	5.036	5.23E-04
BPY2	5.012	5.46E-04
BPY2B	5.012	5.46E-04
BPY2C	5.012	5.46E-04
OR2T2	5.004	5.53E-04
OR2T35	5.004	5.53E-04
PSMB2	4.951	6.07E-04
DDO	4.934	6.26E-04
ARL10	4.932	6.29E-04
PALM2	4.926	6.35E-04
RPP25	4.918	6.44E-04
AKNA	4.905	6.59E-04
RBM46	4.903	6.61E-04
RADIL	4.881	6.87E-04
IFITM3	4.879	6.90E-04
NEK9	4.872	6.99E-04
OR4S1	4.859	7.16E-04
AJUBA	4.855	7.19E-04
DUSP3	4.831	7.52E-04
HBP1	4.821	7.65E-04
SDSL	4.745	8.74E-04
EPYC	4.735	8.90E-04
MYO1B	4.727	9.02E-04
GSTO1	4.727	9.03E-04
SOWAHC	4.713	9.25E-04
KLHDC7B	4.709	9.32E-04
CREBBP	4.696	9.53E-04
OR1J2	4.678	9.84E-04
SLC20A2	4.662	1.01E-03
POM121L8P	4.63	1.07E-03
OR2A1	4.629	1.07E-03
OR2A42	4.629	1.07E-03
FAM92B	4.614	1.10E-03
WIBG	4.608	1.11E-03
IRS2	4.607	1.12E-03
MCOLN2	4.606	1.12E-03
KRTAP13-3	4.599	1.13E-03
MS4A12	4.578	1.17E-03
TADA2A	4.55	1.23E-03
ITPRIPL2	4.545	1.24E-03
RBX1	4.525	1.29E-03
TMBIM6	4.468	1.43E-03
IGBP1P2	4.466	1.43E-03
METTL17	4.462	1.44E-03
SNORD94	4.46	1.44E-03
ITGB7	4.456	1.45E-03
LCE1E	4.446	1.48E-03
PRDM10	4.428	1.53E-03
MAEA	4.41	1.58E-03
HARS2	4.4	1.61E-03
GUCA1B	4.393	1.62E-03
ZDHHC11B	4.387	1.64E-03
RBM6	4.372	1.69E-03
SNTG2	4.368	1.70E-03
DEFB114	4.365	1.71E-03
FAM90A1	4.349	1.76E-03
FAM90A25P	4.349	1.76E-03
FAM90A7P	4.349	1.76E-03
JOSD2	4.348	1.76E-03
SLC4A1AP	4.342	1.77E-03
XPNPEP2	4.34	1.78E-03
LPCAT1	4.334	1.80E-03
CXCR4	4.332	1.81E-03
BST2	4.329	1.82E-03
NME4	4.307	1.89E-03
ATP6V1H	4.301	1.91E-03
SMC1B	4.3	1.91E-03
CCDC170	4.289	1.95E-03
PAPPA-AS1	4.289	1.95E-03
POTEA	4.279	1.98E-03
RGL1	4.27	2.01E-03
C7ORF13	4.268	2.02E-03
CCL20	4.254	2.07E-03
PPM1H	4.239	2.13E-03
TRIM14	4.235	2.14E-03
ZNF593	4.226	2.18E-03
PKD1P1	4.219	2.20E-03
ETHE1	4.217	2.21E-03
GCHFR	4.213	2.23E-03
CYP2E1	4.213	2.23E-03
PIKFYVE	4.212	2.23E-03
COX7B	4.203	2.27E-03
SEC31A	4.184	2.34E-03
FAM19A4	4.179	2.36E-03
HBZ	4.172	2.39E-03
CDC20B	4.17	2.40E-03
HIST1H4E	4.168	2.41E-03
AKR7A3	4.166	2.42E-03
DUSP9	4.161	2.44E-03
SORBS2	4.158	2.45E-03
DOK5	4.156	2.46E-03
CWC25	4.156	2.46E-03
KAT7	4.155	2.47E-03
FCRL6	4.136	2.55E-03
GLRA3	4.135	2.55E-03
ZNF582	4.134	2.56E-03
RPP30	4.132	2.56E-03
MT1F	4.116	2.64E-03
TMEM37	4.112	2.65E-03
SORCS2	4.108	2.67E-03
ZNF131	4.108	2.68E-03
DRAP1	4.107	2.68E-03
TRIM29	4.098	2.72E-03
SNRNP200	4.096	2.73E-03
RNF114	4.089	2.77E-03
GJA3	4.085	2.78E-03
ZNF135	4.081	2.80E-03
EDARADD	4.08	2.81E-03
FAM105B	4.076	2.83E-03
LY6E	4.075	2.83E-03
PAK3	4.072	2.85E-03
HLA-C	4.07	2.86E-03
CECR5	4.068	2.87E-03
TMCC3	4.067	2.87E-03
GPR82	4.066	2.88E-03
USP48	4.063	2.89E-03
SLAMF7	4.062	2.90E-03
RPS27L	4.03	3.07E-03
NRK	4.023	3.10E-03
C10ORF32	4.022	3.11E-03
STAC3	4.013	3.16E-03
SIX5	4.01	3.17E-03
SRD5A3	4.01	3.17E-03
PMVK	4.009	3.18E-03
LGI1	3.998	3.24E-03
TIMM10	3.978	3.36E-03
KRTAP4-2	3.974	3.38E-03
PPAPDC2	3.973	3.39E-03
PCDHGB4	3.959	3.47E-03
PRC1	3.958	3.47E-03
SNORA44	3.957	3.48E-03
CRIP1	3.956	3.49E-03
LRRC52	3.95	3.52E-03
S100PBP	3.949	3.53E-03
MGAM	3.948	3.53E-03
SMCO4	3.945	3.55E-03
TBCB	3.942	3.57E-03
ZNF483	3.939	3.59E-03
FTHL17	3.938	3.60E-03
OR2G6	3.935	3.62E-03
SLC25A14	3.934	3.62E-03
ZNF544	3.929	3.65E-03
ZNF214	3.925	3.68E-03
CYP2B7P	3.922	3.69E-03
SLC35B1	3.92	3.71E-03
MTL5	3.917	3.73E-03
ZKSCAN2	3.917	3.73E-03
SUPT20HL1	3.914	3.75E-03
SUPT20HL2	3.914	3.75E-03
CAP2	3.912	3.76E-03
SDHAP1	3.911	3.77E-03
SRPK2	3.9	3.84E-03
TEC	3.896	3.87E-03
MRPL23	3.888	3.92E-03
EARS2	3.883	3.95E-03
TMC2	3.881	3.97E-03
CSNK1G2-AS1	3.877	4.00E-03
FAM43A	3.877	4.00E-03
ISOC2	3.871	4.04E-03
NLRC3	3.863	4.10E-03
ZNF616	3.862	4.10E-03
FBXO38	3.86	4.12E-03
SEC16B	3.86	4.12E-03
CCR1	3.858	4.13E-03
CSN3	3.847	4.21E-03
PPP2R2B	3.846	4.22E-03
ATP5S	3.845	4.23E-03
TARS2	3.84	4.26E-03
IFI6	3.823	4.39E-03
SSBP2	3.821	4.40E-03
TACR1	3.82	4.41E-03
RYR3	3.814	4.46E-03
LOC101928689	3.806	4.52E-03
ERH	3.8	4.57E-03
DNMT3L	3.798	4.59E-03
NYAP2	3.785	4.69E-03
AC137932.6	3.784	4.70E-03
MACF1	3.777	4.76E-03
C10ORF85	3.773	4.79E-03
TTTY8	3.768	4.83E-03
TTTY8B	3.768	4.83E-03
C6ORF10	3.764	4.86E-03
PPP2R5C	3.758	4.91E-03
KHDC1L	3.756	4.93E-03
ZYG11B	3.75	4.98E-03
PTPRK	3.747	5.01E-03
ZNF486	3.746	5.02E-03
WDR63	3.74	5.07E-03
PLXND1	3.737	5.09E-03
C8ORF47	3.735	5.11E-03
MCOLN3	3.732	5.14E-03
TNRC6C	3.725	5.20E-03
ZNF746	3.719	5.25E-03
HIST4H4	3.716	5.28E-03
EIF4A1	3.714	5.30E-03
SENP3-EIF4A1	3.714	5.30E-03
RGMB	3.71	5.33E-03
MDC1	3.708	5.35E-03
STEAP3	3.702	5.41E-03
CYB5D1	3.699	5.44E-03
ZSCAN29	3.698	5.45E-03
CST3	3.696	5.47E-03
CLTB	3.684	5.59E-03
SNORA13	3.68	5.62E-03
CD300E	3.674	5.68E-03
E2F6	3.67	5.71E-03
IL2RG	3.662	5.80E-03
SATB2-AS1	3.661	5.81E-03
C10ORF11	3.661	5.81E-03
NEURL2	3.658	5.84E-03
LRIG1	3.644	5.98E-03
BTRC	3.642	6.01E-03
PRR12	3.641	6.01E-03
LAMP3	3.631	6.11E-03
ZNF398	3.631	6.12E-03
ZNF516	3.631	6.12E-03
A1CF	3.62	6.23E-03
ADAP2	3.616	6.28E-03
C10ORF90	3.615	6.29E-03
GATA6	3.614	6.30E-03
REPS2	3.61	6.34E-03
LSS	3.607	6.38E-03
TMEM43	3.606	6.39E-03
CCDC96	3.604	6.41E-03
R3HCC1L	3.602	6.43E-03
KIF5A	3.601	6.44E-03
ZNF200	3.597	6.49E-03
METTL7A	3.596	6.50E-03
AKNAD1	3.595	6.51E-03
TULP1	3.591	6.55E-03
TBX21	3.591	6.55E-03
ELMO2	3.591	6.56E-03
MBD5	3.591	6.56E-03
TSPAN31	3.59	6.57E-03
ZNF70	3.586	6.61E-03
GUSB	3.584	6.64E-03
INTS2	3.579	6.69E-03
SEMA6C	3.579	6.69E-03
NFKBIE	3.578	6.71E-03
TTTY14	3.575	6.74E-03
AHCTF1	3.566	6.84E-03
TMEM82	3.566	6.85E-03
PRKD1	3.564	6.87E-03
DCAF4L1	3.557	6.94E-03
NXF5	3.556	6.97E-03
CCL25	3.554	6.99E-03
ZNF177	3.553	7.00E-03
ZNF559-ZNF177	3.553	7.00E-03
NCALD	3.551	7.02E-03
NDEL1	3.55	7.03E-03
ZNF575	3.547	7.07E-03
RALGAPB	3.545	7.09E-03
FOXJ3	3.545	7.09E-03
KLK10	3.538	7.19E-03
SYT3	3.537	7.20E-03
AC011718.2	3.536	7.20E-03
APOBEC4	3.536	7.20E-03
FAM230A	3.536	7.20E-03
FAM230B	3.536	7.20E-03
LOC100996335	3.536	7.20E-03
LOC100996432	3.536	7.20E-03
FAM109B	3.534	7.23E-03
ZNF667	3.534	7.23E-03
LCOR	3.532	7.25E-03
OR6C65	3.526	7.33E-03
PHACTR4	3.525	7.35E-03
KRT222	3.523	7.37E-03
CAST	3.52	7.41E-03
CST2	3.516	7.46E-03
NPC1	3.514	7.49E-03
HCN2	3.513	7.49E-03
CRB2	3.513	7.50E-03
ZNF425	3.512	7.51E-03
YPEL2	3.511	7.52E-03
EBF3	3.506	7.59E-03
DYRK1A	3.504	7.62E-03
DUSP5	3.502	7.64E-03
TMEM261	3.502	7.64E-03
PRKAB2	3.501	7.66E-03
LCE1B	3.5	7.67E-03
SSMEM1	3.497	7.70E-03
COL25A1	3.495	7.73E-03
GCK	3.492	7.77E-03
THOC6	3.489	7.81E-03
HAPLN2	3.487	7.84E-03
RHOC	3.483	7.89E-03
RALGPS1	3.483	7.90E-03
ITGAL	3.482	7.91E-03
PPP2R2D	3.482	7.91E-03
TUBA4A	3.477	7.97E-03
DNAJC27	3.475	8.00E-03
CACHD1	3.472	8.05E-03
SPANXN1	3.467	8.11E-03
KIF2B	3.464	8.16E-03
LGALSL	3.462	8.18E-03
CDH24	3.461	8.19E-03
ANKRD45	3.452	8.32E-03
SNORD97	3.452	8.32E-03
MNX1	3.451	8.33E-03
BSND	3.451	8.34E-03
MEGF10	3.45	8.35E-03
ANKRD34C	3.448	8.38E-03
STK17A	3.447	8.40E-03
MFAP5	3.445	8.42E-03
SCGB1D1	3.445	8.42E-03
ZNF34	3.445	8.43E-03
COA1	3.444	8.44E-03
TMEM132D	3.443	8.45E-03
B3GAT1	3.443	8.45E-03
SMTN	3.442	8.47E-03
SNORA63	3.438	8.53E-03
PHF13	3.434	8.59E-03
BLOC1S1	3.433	8.59E-03
GSTZ1	3.429	8.66E-03
IFITM5	3.428	8.67E-03
SULT4A1	3.426	8.70E-03
MT2A	3.425	8.72E-03
KITLG	3.424	8.74E-03
FGF18	3.42	8.79E-03
NPVF	3.419	8.81E-03
RPS24	3.418	8.83E-03
FLJ33534	3.416	8.85E-03
ING1	3.415	8.87E-03
CEACAM18	3.414	8.89E-03
ZDHHC22	3.414	8.89E-03
PCGF2	3.413	8.89E-03
AHR	3.412	8.91E-03
ZNF329	3.412	8.91E-03
BLVRA	3.411	8.94E-03
GON4L	3.41	8.94E-03
NKAP	3.41	8.95E-03
PCDHGA2	3.41	8.95E-03
NDUFB7	3.408	8.98E-03
FLJ16779	3.407	8.99E-03
HBG1	3.404	9.03E-03
HBG2	3.404	9.03E-03
DNAJC18	3.402	9.06E-03
COL1A1	3.401	9.08E-03
SLCO4A1	3.401	9.08E-03
TMEM252	3.401	9.09E-03
BRD8	3.4	9.09E-03
PCDHB14	3.399	9.11E-03
CRNKL1	3.395	9.18E-03
CDCA5	3.394	9.18E-03
ZNF264	3.394	9.19E-03
PRAMEF20	3.393	9.21E-03
PRAMEF21	3.393	9.21E-03
PRR5L	3.393	9.21E-03
UCK2	3.392	9.22E-03
PRRG2	3.389	9.28E-03
GPR142	3.388	9.29E-03
BAG5	3.385	9.33E-03
DDX42	3.384	9.35E-03
MC2R	3.384	9.35E-03
PARP16	3.383	9.37E-03
TSC22D3	3.378	9.45E-03
ATXN1L	3.376	9.48E-03
HHATL	3.372	9.55E-03
FAM96B	3.372	9.55E-03
LGALS3	3.366	9.64E-03
ZC3H4	3.364	9.68E-03
C1ORF226	3.363	9.70E-03
SLITRK5	3.363	9.70E-03
SF3A1	3.355	9.83E-03
PDZD9	3.351	9.90E-03
USP43	3.351	9.90E-03
MAP3K10	3.349	9.93E-03
GPR56	3.349	9.93E-03
CNNM3	3.347	9.96E-03
SOS1	3.345	9.99E-03
SP6	3.345	9.99E-03
MSX2	3.343	1.00E-02
DROSHA	3.342	1.01E-02
MAPK9	3.341	1.01E-02
SIGLEC1	3.339	1.01E-02
ADCYAP1R1	3.338	1.01E-02
NIPBL	3.338	1.01E-02
SERPINB12	3.33	1.03E-02
PIGX	3.328	1.03E-02
FOXD4L1	3.328	1.03E-02
MTMR7	3.328	1.03E-02
CYTIP	3.327	1.03E-02
COL27A1	3.326	1.03E-02
IFI27	3.325	1.04E-02
CIAO1	3.313	1.06E-02
GPR37L1	3.313	1.06E-02
PLG	3.303	1.07E-02
GTF2IRD1	3.3	1.08E-02
LCA5L	3.299	1.08E-02
LRRC37A5P	3.3	1.08E-02
KLC3	3.291	1.10E-02
GPR31	3.287	1.10E-02
PHPT1	3.283	1.11E-02
U2AF1	3.283	1.11E-02
NCOR1	3.282	1.11E-02
ZNF586	3.28	1.12E-02
FAM186A	3.277	1.12E-02
LINC00575	3.276	1.13E-02
LARP6	3.273	1.13E-02
TTC9	3.273	1.13E-02
TTC22	3.272	1.13E-02
DDIT3	3.271	1.14E-02
WFDC12	3.271	1.14E-02
NANOG	3.27	1.14E-02
LCE1C	3.267	1.14E-02
C8ORF37	3.264	1.15E-02
FBXO6	3.263	1.15E-02
CYC1	3.263	1.15E-02
LRRC41	3.262	1.15E-02
KRT71	3.262	1.15E-02
SNTB1	3.258	1.16E-02
DHRS7	3.257	1.16E-02
AVPI1	3.257	1.16E-02
HEXA	3.256	1.16E-02
PAQR5	3.256	1.16E-02
PCP4L1	3.255	1.17E-02
YBX2	3.252	1.17E-02
PIGG	3.246	1.18E-02
AMOT	3.245	1.19E-02
SIK2	3.244	1.19E-02
ETV7	3.243	1.19E-02
ZSCAN1	3.243	1.19E-02
ARL2	3.24	1.20E-02
ASGR1	3.239	1.20E-02
CNNM1	3.237	1.20E-02
IL12A	3.237	1.20E-02
FAM194A	3.235	1.21E-02
DHX33	3.234	1.21E-02
COMMD5	3.233	1.21E-02
GLT8D2	3.233	1.21E-02
SRGAP3-AS3	3.233	1.21E-02
PYHIN1	3.232	1.21E-02
KRTAP3-1	3.231	1.22E-02
ARL15	3.23	1.22E-02
CDK5RAP1	3.226	1.22E-02
NKX6-3	3.225	1.23E-02
FBXO24	3.223	1.23E-02
MARK3	3.223	1.23E-02
GAS6	3.221	1.24E-02
MEGF9	3.218	1.24E-02
ECT2	3.216	1.25E-02
NAA35	3.216	1.25E-02
VIL1	3.216	1.25E-02
KIR2DL1	3.214	1.25E-02
KIAA1644	3.211	1.26E-02
EFNA5	3.21	1.26E-02
QPCT	3.209	1.26E-02
MKKS	3.208	1.26E-02
CXCL6	3.203	1.27E-02
MVK	3.201	1.28E-02
SH3RF3	3.201	1.28E-02
TRIM39	3.199	1.28E-02
CDH1	3.196	1.29E-02
ADAT3	3.195	1.29E-02
CCDC28A	3.194	1.29E-02
RTL1	3.193	1.29E-02
CHCHD3	3.19	1.30E-02
RGAG1	3.189	1.31E-02
PLEKHG6	3.188	1.31E-02
MSC	3.187	1.31E-02
GPR182	3.187	1.31E-02
MRPL36	3.183	1.32E-02
IQCH	3.182	1.32E-02
ARHGEF17	3.181	1.32E-02
MRPL41	3.181	1.32E-02
CACNG3	3.176	1.33E-02
BRI3BP	3.173	1.34E-02
FKBP5	3.171	1.34E-02
MED1	3.17	1.35E-02
SNRK	3.17	1.35E-02
CRYBA2	3.168	1.35E-02
GTF2I	3.164	1.36E-02
GTF2IP1	3.164	1.36E-02
LOC100093631	3.164	1.36E-02
OR5D13	3.164	1.36E-02
ZNF487	3.164	1.36E-02
HOXA1	3.161	1.37E-02
FAM3D	3.158	1.37E-02
EMR3	3.157	1.38E-02
ZNF785	3.156	1.38E-02
C8ORF4	3.155	1.38E-02
MRPL30	3.155	1.38E-02
SARNP	3.153	1.39E-02
TATDN1	3.153	1.39E-02
FANCD2OS	3.151	1.39E-02
ASRGL1	3.149	1.40E-02
MUC15	3.149	1.40E-02
AKR1C1	3.145	1.40E-02
ZNF19	3.146	1.40E-02
HAL	3.145	1.41E-02
HNF4G	3.145	1.41E-02
STRA6	3.145	1.41E-02
SMIM21	3.144	1.41E-02
NKG7	3.144	1.41E-02
OR5M3	3.143	1.41E-02
OR4C12	3.143	1.41E-02
KPNA6	3.142	1.41E-02
AP4B1	3.142	1.41E-02
TMEM253	3.141	1.42E-02
OTOL1	3.14	1.42E-02
STIM1	3.139	1.42E-02
KBTBD7	3.136	1.43E-02
ARHGDIG	3.135	1.43E-02
TMEM236	3.135	1.43E-02
OLAH	3.133	1.44E-02
ZNF431	3.132	1.44E-02
CEP97	3.131	1.44E-02
SLC17A1	3.13	1.44E-02
TRMT10B	3.129	1.44E-02
SPRY1	3.125	1.45E-02
TPPP	3.126	1.45E-02
SUN2	3.125	1.46E-02
PLAC8	3.124	1.46E-02
KLRC4-KLRK1	3.121	1.46E-02
KLRK1	3.121	1.46E-02
DNAI2	3.121	1.46E-02
DIO2	3.12	1.47E-02
SLC26A9	3.113	1.48E-02
RAPGEF3	3.112	1.49E-02
MS4A7	3.108	1.50E-02
MTFMT	3.107	1.50E-02
MLEC	3.107	1.50E-02
SPAG11A	3.104	1.51E-02
SPAG11B	3.104	1.51E-02
LINC00612	3.103	1.51E-02
PCSK9	3.102	1.51E-02
OR6K2	3.101	1.51E-02
AKAP3	3.1	1.52E-02
FPGT-TNNI3K	3.098	1.52E-02
TNNI3K	3.098	1.52E-02
MYH14	3.096	1.53E-02
IARS2	3.096	1.53E-02
PRRC2B	3.095	1.53E-02
ARIH1	3.093	1.53E-02
OSBPL2	3.09	1.54E-02
TRIM62	3.089	1.54E-02
HIPK3	3.087	1.55E-02
KRBOX4	3.087	1.55E-02
HMGCS2	3.086	1.55E-02
WDR93	3.086	1.55E-02
NAGA	3.084	1.56E-02
PDE6C	3.083	1.56E-02
LOC100506257	3.083	1.56E-02
NSRP1	3.082	1.56E-02
KLHL4	3.081	1.57E-02
PJA1	3.081	1.57E-02
ZBED2	3.074	1.58E-02
SAMD3	3.074	1.59E-02
DBX2	3.073	1.59E-02
ARHGAP27	3.069	1.60E-02
C22ORF42	3.069	1.60E-02
RSAD2	3.067	1.60E-02
SDHAP3	3.066	1.61E-02
KIAA0232	3.066	1.61E-02
FCGR2B	3.066	1.61E-02
ZNF211	3.065	1.61E-02
NR2E3	3.064	1.61E-02
SYCE2	3.065	1.61E-02
OR4N3P	3.064	1.61E-02
MAPK6	3.061	1.62E-02
KDM4E	3.06	1.62E-02
SEC61G	3.057	1.63E-02
SNORA30	3.055	1.64E-02
NUTF2	3.055	1.64E-02
ARL6IP4	3.055	1.64E-02
TMEM198	3.055	1.64E-02
NEDD9	3.055	1.64E-02
SRL	3.053	1.64E-02
HTR3A	3.053	1.64E-02
DNAJB4	3.052	1.65E-02
ALYREF	3.05	1.65E-02
NAV2	3.05	1.65E-02
USP2	3.049	1.65E-02
ACSF2	3.046	1.66E-02
SLC12A3	3.045	1.66E-02
GPR64	3.044	1.67E-02
FAM20A	3.043	1.67E-02
TADA2B	3.043	1.67E-02
GNB4	3.041	1.68E-02
SRPX	3.041	1.68E-02
YWHAB	3.04	1.68E-02
ISG15	3.038	1.68E-02
PLCL2	3.037	1.69E-02
C7ORF49	3.033	1.70E-02
C11ORF71	3.03	1.71E-02
INPP5A	3.029	1.71E-02
SH3KBP1	3.029	1.71E-02
CTCF	3.028	1.71E-02
SEMA3D	3.027	1.72E-02
ACTR3C	3.027	1.72E-02
DDC	3.027	1.72E-02
LINC00885	3.023	1.73E-02
ZHX2	3.023	1.73E-02
DTX4	3.022	1.73E-02
SAMHD1	3.022	1.73E-02
JPH2	3.021	1.73E-02
NT5DC2	3.02	1.74E-02
ADAM33	3.02	1.74E-02
ATXN3	3.017	1.75E-02
LAMTOR2	3.017	1.75E-02
FKBP2	3.016	1.75E-02
SSBP4	3.016	1.75E-02
SPANXN2	3.015	1.75E-02
FAM174A	3.013	1.76E-02
APCDD1	3.013	1.76E-02
IWS1	3.013	1.76E-02
PIK3R4	3.012	1.76E-02
OAF	3.01	1.77E-02
FADS6	3.009	1.77E-02
C1ORF141	3.008	1.77E-02
KIT	3.006	1.78E-02
SYMPK	3.005	1.78E-02
GNL3L	3.005	1.78E-02
TRIM66	3.003	1.79E-02
TTTY10	3.003	1.79E-02
OAZ2	3.001	1.79E-02
BHMT	2.998	1.80E-02
FADD	2.997	1.80E-02
CBX7	2.997	1.81E-02
PCDHB1	2.995	1.81E-02
DLST	2.993	1.82E-02
GTF2IRD2	2.993	1.82E-02
GTF2IRD2B	2.993	1.82E-02
GTF2IRD2P1	2.993	1.82E-02
TMEM205	2.991	1.83E-02
GOLGA8CP	2.99	1.83E-02
GOLGA8DP	2.99	1.83E-02
GOLGA8EP	2.99	1.83E-02
GOLGA8F	2.99	1.83E-02
GOLGA8G	2.99	1.83E-02
SMC1A	2.987	1.84E-02
FUCA2	2.985	1.84E-02
PHYHIP	2.985	1.84E-02
ZNF347	2.985	1.84E-02
ST6GALNAC3	2.985	1.84E-02
ATXN2L	2.985	1.84E-02
BCL9L	2.983	1.85E-02
PROKR2	2.983	1.85E-02
RNF207	2.983	1.85E-02
ARHGEF18	2.982	1.85E-02
QDPR	2.98	1.86E-02
PACRGL	2.979	1.86E-02
RBBP5	2.978	1.87E-02
MAGEC2	2.977	1.87E-02
NR2C1	2.976	1.87E-02
DAOA-AS1	2.975	1.87E-02
NAPSA	2.974	1.88E-02
MUCL1	2.974	1.88E-02
APOBEC3H	2.973	1.88E-02
KLF14	2.972	1.88E-02
ATOX1	2.971	1.89E-02
LILRB1	2.971	1.89E-02
RRAS	2.969	1.89E-02
TSC1	2.969	1.89E-02
NFIL3	2.968	1.90E-02
CDH18	2.965	1.90E-02
UROS	2.965	1.91E-02
PSD2	2.965	1.91E-02
NDUFV3	2.963	1.91E-02
RIMS4	2.962	1.92E-02
FLJ20518	2.958	1.93E-02
FRG2	2.958	1.93E-02
FRG2C	2.958	1.93E-02
LOC100288255	2.958	1.93E-02
LOC651959	2.958	1.93E-02
C15ORF37	2.953	1.95E-02
IFNA17	2.951	1.95E-02
STAT4	2.95	1.95E-02
DDX11	2.949	1.96E-02
MAPRE1	2.947	1.96E-02
SCN3A	2.945	1.97E-02
DDX20	2.945	1.97E-02
PEX5	2.944	1.97E-02
PFDN2	2.944	1.97E-02
GPER1	2.939	1.99E-02
KIAA0895	2.938	1.99E-02
OR2L2	2.938	1.99E-02
TSPAN12	2.937	2.00E-02
MTHFR	2.936	2.00E-02
TUSC5	2.936	2.00E-02
C1ORF185	2.936	2.00E-02
DQX1	2.934	2.01E-02
HIST1H4L	2.934	2.01E-02
RAB7L1	2.934	2.01E-02
CCDC129	2.933	2.01E-02
HAMP	2.932	2.01E-02
FOXF2	2.931	2.02E-02
NRG4	2.93	2.02E-02
ULK2	2.929	2.03E-02
ARHGAP23	2.929	2.03E-02
PITPNC1	2.929	2.03E-02
CTAGE4	2.926	2.04E-02
CTAGE8	2.926	2.04E-02
CTAGE9	2.926	2.04E-02
LOC101060696	2.926	2.04E-02
PPP1R1C	2.925	2.04E-02
RHOXF1	2.925	2.04E-02
SEMA3B	2.925	2.04E-02
OR56B1	2.924	2.04E-02
KIAA1549	2.924	2.04E-02
LARS2	2.923	2.05E-02
NETO1	2.923	2.05E-02
FAM26F	2.921	2.05E-02
ZNF781	2.919	2.06E-02
CD274	2.919	2.06E-02
RTP4	2.919	2.06E-02
ZNF524	2.919	2.06E-02
KDM1A	2.918	2.06E-02
TMEM189-UBE2V1	2.918	2.06E-02
UBE2V1	2.918	2.06E-02
VRTN	2.918	2.06E-02
AKTIP	2.917	2.07E-02
OR51F2	2.916	2.07E-02
VPS33A	2.915	2.07E-02
CLEC3B	2.915	2.07E-02
CLDN17	2.914	2.07E-02
RBMXL2	2.913	2.08E-02
REEP1	2.913	2.08E-02
LDLRAD2	2.912	2.08E-02
CDS1	2.912	2.09E-02
SSBP3	2.909	2.09E-02
PRDM14	2.908	2.10E-02
C16ORF72	2.907	2.10E-02
PAGE3	2.906	2.11E-02
SLC17A2	2.906	2.11E-02
FAM177B	2.905	2.11E-02
ABCC5	2.901	2.12E-02
RCVRN	2.9	2.12E-02
TRIM36	2.898	2.13E-02
SUV420H1	2.898	2.13E-02
SNORA25	2.897	2.14E-02
OR13A1	2.895	2.14E-02
FAM47A	2.895	2.14E-02
RCOR2	2.894	2.15E-02
ZSCAN26	2.893	2.15E-02
MAP2K4	2.892	2.16E-02
MAP2K4P1	2.892	2.16E-02
CCL5	2.89	2.16E-02
AP3B1	2.889	2.17E-02
LOXL1	2.889	2.17E-02
TFAM	2.887	2.17E-02
LINC00308	2.884	2.18E-02
NPIPA3	2.883	2.19E-02
AMER3	2.883	2.19E-02
CCDC91	2.88	2.20E-02
FUOM	2.88	2.20E-02
ZIC2	2.88	2.20E-02
ARHGAP19	2.879	2.20E-02
IFIT1B	2.879	2.20E-02
RASSF4	2.876	2.21E-02
RORC	2.875	2.22E-02
ZNF585A	2.873	2.22E-02
ZNF585B	2.873	2.22E-02
PKP4	2.873	2.23E-02
FOXN1	2.872	2.23E-02
SCN2A	2.871	2.23E-02
TMEM27	2.871	2.23E-02
TLL2	2.87	2.24E-02
ARHGAP36	2.867	2.25E-02
OR2A4	2.867	2.25E-02
OR2A7	2.867	2.25E-02
NFYA	2.865	2.25E-02
TGFBR3	2.865	2.25E-02
TMEM60	2.865	2.26E-02
SCO2	2.863	2.26E-02
EP400	2.863	2.26E-02
PROSC	2.862	2.27E-02
CD53	2.86	2.27E-02
EXOSC10	2.859	2.28E-02
CILP	2.858	2.28E-02
FCRL3	2.858	2.28E-02
PLAU	2.853	2.30E-02
APOBEC3G	2.849	2.31E-02
DNAH5	2.847	2.32E-02
DGKH	2.845	2.33E-02
PSPC1	2.845	2.33E-02
SLC35B4	2.844	2.33E-02
MRPL47	2.844	2.34E-02
TMEM198B	2.844	2.34E-02
EFHC2	2.841	2.35E-02
KRTAP8-1	2.841	2.35E-02
KRTAP5-8	2.841	2.35E-02
OR11G2	2.839	2.35E-02
HNRNPH3	2.838	2.36E-02
LILRA6	2.838	2.36E-02
ZNF391	2.837	2.36E-02
CEMP1	2.837	2.36E-02
NTSR2	2.835	2.37E-02
PLD6	2.834	2.37E-02
IFI44L	2.831	2.39E-02
CXCL1	2.83	2.39E-02
P4HB	2.829	2.39E-02
ACTN2	2.827	2.40E-02
HMGXB4	2.826	2.41E-02
AP2S1	2.825	2.41E-02
GLRA1	2.824	2.41E-02
ECHDC3	2.824	2.42E-02
ZNF488	2.824	2.42E-02
CDYL	2.823	2.42E-02
NDUFA4	2.823	2.42E-02
MCFD2	2.822	2.42E-02
CFHR2	2.821	2.43E-02
TMEM106A	2.82	2.43E-02
IFRD1	2.819	2.43E-02
LOC101927758	2.819	2.43E-02
ZNF607	2.819	2.43E-02
MRPL15	2.818	2.44E-02
SON	2.817	2.44E-02
SPATC1L	2.814	2.45E-02
ADAMTS10	2.814	2.46E-02
MAL2	2.814	2.46E-02
CDRT1	2.813	2.46E-02
FBXW10	2.813	2.46E-02
MT1G	2.813	2.46E-02
S1PR5	2.813	2.46E-02
IKBIP	2.81	2.47E-02
EDNRA	2.81	2.47E-02
MAS1L	2.81	2.47E-02
TRIP11	2.809	2.48E-02
CACNA1A	2.807	2.48E-02
TBX3	2.807	2.48E-02
LOC100506486	2.806	2.49E-02
GNN	2.805	2.49E-02
TYMP	2.805	2.49E-02
CD1E	2.805	2.49E-02
P2RX7	2.805	2.50E-02
FOXD4L3	2.803	2.50E-02
FOXD4L6	2.803	2.50E-02
FRG1	2.803	2.50E-02
RXFP2	2.802	2.50E-02
SAMD4A	2.802	2.51E-02
KMT2A	2.8	2.51E-02
HM13	2.8	2.51E-02
C1ORF21	2.8	2.51E-02
SPATA2	2.799	2.52E-02
CTSL	2.797	2.53E-02
ARHGEF6	2.794	2.54E-02
MAU2	2.794	2.54E-02
CSRP2	2.793	2.54E-02
LIMD1	2.793	2.54E-02
RNF133	2.792	2.55E-02
SNX1	2.791	2.55E-02
CENPB	2.79	2.56E-02
ZCCHC3	2.79	2.56E-02
LCN1	2.789	2.56E-02
FMN1	2.784	2.58E-02
CD276	2.784	2.58E-02
PRUNE	2.784	2.58E-02
GRAMD3	2.783	2.59E-02
XPC	2.781	2.59E-02
SPINK6	2.781	2.60E-02
LRCH1	2.779	2.60E-02
CXCL12	2.778	2.61E-02
TIMM8B	2.777	2.61E-02
KPRP	2.776	2.62E-02
TAPT1	2.775	2.62E-02
BMS1P4	2.775	2.62E-02
CDC123	2.773	2.63E-02
ATP8A2	2.773	2.63E-02
RRN3P1	2.771	2.64E-02
S100A10	2.77	2.64E-02
HMOX1	2.77	2.65E-02
TAAR9	2.769	2.65E-02
PARP8	2.767	2.65E-02
FUT3	2.766	2.66E-02
GRB14	2.766	2.66E-02
LOC101930282	2.765	2.66E-02
TRIM73	2.765	2.66E-02
ELP4	2.764	2.67E-02
DIAPH2	2.763	2.67E-02
ZBTB12	2.763	2.67E-02
TLK2	2.761	2.68E-02
APLF	2.759	2.69E-02
GPR119	2.758	2.70E-02
ATP6V1G2-DDX39B	2.756	2.71E-02
CPN2	2.756	2.71E-02
HOXA9	2.756	2.71E-02
POGK	2.756	2.71E-02
AVPC1948	2.755	2.71E-02
IST1	2.755	2.71E-02
SAAL1	2.754	2.71E-02
SLC9A3R1	2.753	2.72E-02
PRKCH	2.753	2.72E-02
COX6C	2.752	2.72E-02
RSPO2	2.748	2.74E-02
C12ORF73	2.747	2.75E-02
BEX4	2.747	2.75E-02
DAZL	2.747	2.75E-02
RPS9	2.746	2.75E-02
SH3TC2	2.746	2.75E-02
KPNA1	2.746	2.75E-02
SDC2	2.746	2.75E-02
GALNTL5	2.746	2.75E-02
LOC101929646	2.746	2.75E-02
UBE2S	2.742	2.77E-02
RBM5	2.741	2.78E-02
ARL14	2.741	2.78E-02
SIN3A	2.74	2.78E-02
EEF2K	2.74	2.78E-02
ERLIN1	2.739	2.78E-02
C5ORF34	2.738	2.79E-02
GABRR2	2.738	2.79E-02
SCGB1A1	2.738	2.79E-02
LLGL2	2.736	2.80E-02
LINC00652	2.736	2.80E-02
TM2D3	2.734	2.81E-02
ZNF80	2.734	2.81E-02
MYO9A	2.734	2.81E-02
PHLDA2	2.734	2.81E-02
FOLR4	2.733	2.81E-02
SLC7A11	2.733	2.81E-02
ZNF767	2.733	2.81E-02
CAV2	2.73	2.82E-02
DDIT4	2.73	2.83E-02
AKR1A1	2.73	2.83E-02
C2ORF74	2.73	2.83E-02
NUP50	2.728	2.83E-02
MYO6	2.727	2.84E-02
PFDN5	2.727	2.84E-02
C19ORF43	2.726	2.84E-02
MOB3B	2.726	2.85E-02
UPF2	2.725	2.85E-02
DNAJB5	2.724	2.85E-02
SETD2	2.724	2.85E-02
CXCR3	2.724	2.85E-02
EIF4EBP1	2.723	2.86E-02
KCNK15	2.723	2.86E-02
FUNDC2	2.723	2.86E-02
PDAP1	2.723	2.86E-02
NPY5R	2.722	2.86E-02
KRTAP13-1	2.721	2.87E-02
SYNDIG1L	2.72	2.87E-02
CFHR3	2.72	2.88E-02
KIRREL	2.719	2.88E-02
INPP4A	2.719	2.88E-02
F11	2.718	2.88E-02
MAST3	2.717	2.89E-02
OR6A2	2.717	2.89E-02
KCNA4	2.716	2.89E-02
MTMR12	2.715	2.90E-02
SF3B4	2.715	2.90E-02
ZNF883	2.714	2.90E-02
ZNF776	2.714	2.90E-02
TIGIT	2.714	2.90E-02
HRH4	2.714	2.90E-02
NAPB	2.714	2.90E-02
NOV	2.713	2.90E-02
P2RY13	2.713	2.91E-02
CCR5	2.712	2.91E-02
JADE1	2.711	2.91E-02
DSG2	2.711	2.92E-02
TIFAB	2.71	2.92E-02
AC009501.4	2.71	2.92E-02
DNAJB1	2.709	2.92E-02
UPP2	2.709	2.93E-02
MXRA5	2.709	2.93E-02
MFSD5	2.709	2.93E-02
B4GALNT2	2.709	2.93E-02
MKRN2	2.707	2.93E-02
GALE	2.707	2.94E-02
FEV	2.706	2.94E-02
ITGA1	2.706	2.94E-02
PPP4R1	2.706	2.94E-02
LRGUK	2.704	2.95E-02
OR5AU1	2.704	2.95E-02
PATL2	2.703	2.95E-02
COL21A1	2.703	2.95E-02
OR6C70	2.702	2.96E-02
PRKCQ	2.702	2.96E-02
SLC4A2	2.702	2.96E-02
LOC100288152	2.7	2.97E-02
SIDT1	2.699	2.97E-02
TBX1	2.698	2.98E-02
EMP3	2.698	2.98E-02
GDPGP1	2.698	2.98E-02
ACADM	2.698	2.98E-02
PCBD1	2.696	2.99E-02
KCNK9	2.696	2.99E-02
NELFCD	2.695	2.99E-02
FAM47C	2.695	2.99E-02
DHX58	2.695	3.00E-02
DPY19L3	2.694	3.00E-02
IFNL1	2.693	3.00E-02
RASL11A	2.693	3.00E-02
CHRFAM7A	2.693	3.01E-02
CHRNA7	2.693	3.01E-02
LOC101929970	2.693	3.01E-02
DCAF12L2	2.692	3.01E-02
AKAP14	2.692	3.01E-02
AUTS2	2.692	3.01E-02
AKAP4	2.691	3.02E-02
GNAO1	2.69	3.02E-02
TFAP4	2.69	3.02E-02
F8	2.69	3.02E-02
RPL35	2.689	3.02E-02
SECISBP2	2.689	3.02E-02
KRTAP10-2	2.689	3.02E-02
UBXN2B	2.688	3.03E-02
PRDX1	2.688	3.03E-02
PTPRG	2.684	3.05E-02
CAV3	2.684	3.05E-02
CLHC1	2.684	3.05E-02
NMS	2.683	3.06E-02
NKX2-5	2.682	3.06E-02
BNIPL	2.681	3.07E-02
C3ORF35	2.68	3.07E-02
MRPS10	2.68	3.07E-02
LAPTM4B	2.679	3.07E-02
STXBP1	2.68	3.07E-02
OR52H1	2.679	3.08E-02
OR10J1	2.678	3.08E-02
SLC39A12	2.678	3.08E-02
DACT3	2.676	3.09E-02
LOC101929678	2.674	3.10E-02
RPS4Y2	2.673	3.11E-02
KIF4A	2.669	3.12E-02
RBM28	2.669	3.13E-02
BSN	2.669	3.13E-02
PNLIPRP1	2.668	3.13E-02
MS4A8	2.668	3.13E-02
LRRC4	2.667	3.14E-02
PPP2R3B	2.667	3.14E-02
RUNX2	2.667	3.14E-02
EXT2	2.667	3.14E-02
FSIP1	2.665	3.15E-02
PTPDC1	2.665	3.15E-02
LSM12	2.665	3.15E-02
CCL17	2.664	3.15E-02
TMEM53	2.664	3.15E-02
TMEM158	2.664	3.16E-02
CHCHD2	2.663	3.16E-02
OOSP2	2.663	3.16E-02
CCDC38	2.662	3.16E-02
CSRP2BP	2.662	3.16E-02
PET117	2.662	3.16E-02
PTPRA	2.662	3.16E-02
ABRA	2.659	3.18E-02
CAPN2	2.659	3.18E-02
ATP5O	2.658	3.18E-02
KIAA0319	2.656	3.20E-02
KRT27	2.655	3.20E-02
KCNT2	2.654	3.20E-02
PISRT1	2.654	3.21E-02
HSPA1B	2.653	3.21E-02
MBL2	2.653	3.21E-02
MGA	2.653	3.21E-02
NEUROD1	2.65	3.22E-02
CYGB	2.65	3.23E-02
BRK1	2.65	3.23E-02
WDR17	2.649	3.23E-02
MED6	2.648	3.24E-02
CCDC114	2.647	3.24E-02
APIP	2.647	3.24E-02
MX1	2.646	3.25E-02
PSMA2	2.645	3.26E-02
ZDHHC14	2.644	3.26E-02
GDF2	2.643	3.27E-02
MRPL37	2.641	3.28E-02
CCDC3	2.641	3.28E-02
CD36	2.641	3.28E-02
FAM50B	2.64	3.28E-02
RPSAP9	2.64	3.28E-02
C3ORF22	2.638	3.29E-02
ALPI	2.638	3.29E-02
SEMG1	2.638	3.29E-02
CISD1	2.638	3.30E-02
NUP210	2.637	3.30E-02
NUDT7	2.636	3.30E-02
PRKRA	2.636	3.30E-02
HTR3D	2.635	3.31E-02
XYLT1	2.635	3.31E-02
SVOPL	2.635	3.31E-02
CD101	2.633	3.32E-02
SPAM1	2.633	3.32E-02
SLC2A9	2.633	3.32E-02
GSG1L	2.632	3.32E-02
AGTR1	2.632	3.33E-02
CYP26C1	2.631	3.33E-02
STX12	2.631	3.33E-02
OAS3	2.63	3.33E-02
EXOC3L4	2.63	3.34E-02
PIGZ	2.63	3.34E-02
CYP17A1	2.628	3.34E-02
WRNIP1	2.628	3.35E-02
SCN3B	2.626	3.36E-02
ZMYND11	2.625	3.36E-02
PLCE1	2.625	3.36E-02
CLEC2L	2.625	3.37E-02
LOC339240	2.624	3.37E-02
OASL	2.623	3.37E-02
TMC8	2.623	3.38E-02
CALCR	2.622	3.38E-02
MMP9	2.621	3.38E-02
GABRR1	2.621	3.38E-02
APC2	2.621	3.39E-02
PITPNB	2.621	3.39E-02
OMP	2.621	3.39E-02
ACHE	2.62	3.39E-02
GCNT3	2.619	3.40E-02
MYCL	2.619	3.40E-02
VSTM4	2.619	3.40E-02
ERAP2	2.619	3.40E-02
ART1	2.618	3.40E-02
LRRC69	2.618	3.40E-02
ZC3H18	2.618	3.40E-02
CASKIN2	2.617	3.41E-02
EN1	2.616	3.41E-02
SASH3	2.616	3.41E-02
RNF11	2.616	3.41E-02
SEL1L	2.616	3.41E-02
CCRL2	2.616	3.42E-02
CREB3L2	2.616	3.42E-02
MTDH	2.616	3.42E-02
MFSD2A	2.614	3.43E-02
ADPRH	2.613	3.43E-02
PRAP1	2.612	3.43E-02
RNA18S5	2.612	3.44E-02
PRR13	2.611	3.44E-02
NKX2-8	2.611	3.44E-02
TSPYL5	2.61	3.45E-02
TRAF3IP3	2.61	3.45E-02
SNORA52	2.61	3.45E-02
DCAF15	2.609	3.45E-02
ZC2HC1A	2.609	3.46E-02
FAM47B	2.607	3.47E-02
MRPL40	2.606	3.47E-02
TBCE	2.606	3.47E-02
AMZ2	2.605	3.47E-02
HIST1H1D	2.605	3.48E-02
C9ORF135	2.604	3.48E-02
FAM71E2	2.603	3.49E-02
C10ORF53	2.602	3.50E-02
CHRM1	2.602	3.50E-02
NLRP4	2.602	3.50E-02
NAT2	2.601	3.50E-02
PZP	2.601	3.50E-02
KCNMB1	2.601	3.50E-02
POMZP3	2.599	3.51E-02
PBLD	2.599	3.51E-02
C11ORF42	2.598	3.52E-02
ATP2B2	2.598	3.52E-02
MS4A10	2.598	3.52E-02
GNPDA1	2.597	3.52E-02
PRKCB	2.596	3.53E-02
CST7	2.596	3.53E-02
FSHB	2.595	3.54E-02
GPR174	2.594	3.54E-02
CACNA2D2	2.592	3.55E-02
BTN2A2	2.592	3.56E-02
HECW2	2.591	3.56E-02
XAF1	2.59	3.56E-02
CLU	2.59	3.57E-02
GAPDHS	2.589	3.57E-02
CDH19	2.589	3.57E-02
TMEM256	2.589	3.57E-02
RSPO4	2.588	3.58E-02
GNG7	2.587	3.58E-02
PHLDA1	2.587	3.58E-02
ALDOAP2	2.586	3.59E-02
IKBKAP	2.585	3.59E-02
MYH7B	2.584	3.60E-02
CLEC4E	2.583	3.61E-02
RNF20	2.582	3.61E-02
INHBA	2.581	3.62E-02
MYEOV2	2.58	3.63E-02
FGF3	2.579	3.63E-02
GRIK2	2.578	3.63E-02
LIN28B	2.578	3.63E-02
SESN1	2.578	3.63E-02
FAM192A	2.578	3.64E-02
GATA5	2.578	3.64E-02
STIP1	2.578	3.64E-02
UQCRC2	2.578	3.64E-02
PIP	2.578	3.64E-02
ALDH9A1	2.577	3.64E-02
EPHB2	2.577	3.64E-02
FAM66B	2.575	3.66E-02
FAM66E	2.575	3.66E-02
STK32A	2.575	3.66E-02
ERP27	2.574	3.66E-02
ZNF274	2.574	3.66E-02
ITGBL1	2.573	3.66E-02
CYP4F2	2.573	3.67E-02
NUDT5	2.572	3.67E-02
MYOC	2.572	3.67E-02
TRPM1	2.572	3.67E-02
ZBTB8B	2.572	3.67E-02
PSG9	2.571	3.68E-02
TMEM75	2.571	3.68E-02
PIWIL1	2.571	3.68E-02
SYF2	2.57	3.68E-02
TJAP1	2.57	3.68E-02
FAM47E-STBD1	2.569	3.69E-02
STBD1	2.569	3.69E-02
TENM1	2.569	3.69E-02
RANBP1	2.567	3.70E-02
COX7C	2.567	3.70E-02
POGLUT1	2.567	3.70E-02
DCUN1D2	2.566	3.71E-02
STK32C	2.565	3.72E-02
NOD1	2.563	3.73E-02
C18ORF8	2.562	3.73E-02
COX7A2	2.561	3.74E-02
STXBP5	2.561	3.74E-02
OR2F2	2.56	3.74E-02
NSUN2	2.559	3.75E-02
EPHA1	2.556	3.77E-02
SUGCT	2.555	3.77E-02
PLAT	2.555	3.78E-02
SMCR8	2.555	3.78E-02
ATN1	2.554	3.78E-02
C15ORF40	2.553	3.79E-02
MTOR	2.553	3.79E-02
OR56A1	2.552	3.80E-02
TCEB2	2.552	3.80E-02
HIVEP1	2.551	3.80E-02
KDELC1	2.549	3.82E-02
LOH12CR1	2.549	3.82E-02
APPL2	2.548	3.82E-02
MRAP2	2.548	3.82E-02
EPS8	2.548	3.82E-02
DGUOK	2.547	3.83E-02
NAP1L5	2.547	3.83E-02
SCAMP2	2.547	3.83E-02
KIAA1671	2.546	3.83E-02
NEUROD6	2.546	3.83E-02
KCNJ14	2.546	3.83E-02
E2F1	2.546	3.83E-02
OR4C46	2.546	3.84E-02
C11ORF52	2.545	3.84E-02
HSPB2-C11ORF52	2.545	3.84E-02
NCOA6	2.545	3.84E-02
NMT1	2.545	3.84E-02
HSP90AB5P	2.543	3.85E-02
HTR2C	2.543	3.85E-02
NCK2	2.542	3.86E-02
CRIM1	2.541	3.87E-02
FAM169B	2.541	3.87E-02
FAM60A	2.54	3.87E-02
TRIM68	2.54	3.87E-02
CABP2	2.538	3.88E-02
RNASE8	2.538	3.89E-02
VPS13D	2.538	3.89E-02
PREX2	2.537	3.89E-02
IFIT5	2.537	3.89E-02
OR4C13	2.537	3.89E-02
LGI3	2.536	3.90E-02
CYP3A4	2.536	3.90E-02
RNF187	2.536	3.90E-02
SSNA1	2.535	3.90E-02
DOPEY2	2.535	3.91E-02
HAND2-AS1	2.532	3.93E-02
ZFP2	2.532	3.93E-02
APLN	2.531	3.93E-02
LINC00319	2.531	3.93E-02
DAAM1	2.531	3.93E-02
CCDC120	2.53	3.93E-02
SFR1	2.53	3.94E-02
TRIM26	2.529	3.94E-02
RGS6	2.528	3.95E-02
HOXB7	2.528	3.95E-02
PIRT	2.527	3.95E-02
HEYL	2.527	3.96E-02
CDC25B	2.526	3.96E-02
ACER3	2.526	3.96E-02
TTI2	2.525	3.97E-02
HNMT	2.525	3.97E-02
NDUFA9	2.524	3.98E-02
ADAM15	2.523	3.98E-02
PRTFDC1	2.522	3.99E-02
CDK5	2.521	3.99E-02
KCNK12	2.521	3.99E-02
SDHA	2.52	4.00E-02
RPL23	2.52	4.00E-02
ZNF572	2.519	4.01E-02
DLG3	2.517	4.02E-02
NR5A2	2.517	4.02E-02
S100A13	2.517	4.02E-02
ERO1LB	2.516	4.02E-02
H2AFZ	2.516	4.03E-02
PPARGC1A	2.515	4.03E-02
RLIM	2.515	4.03E-02
ZNF562	2.515	4.04E-02
LSMEM1	2.514	4.04E-02
ID4	2.514	4.04E-02
MTX2	2.513	4.05E-02
TIRAP	2.513	4.05E-02
LOC100287098	2.513	4.05E-02
CALML6	2.512	4.05E-02
SPANXB1	2.512	4.06E-02
SPANXB2	2.512	4.06E-02
SPANXF1	2.512	4.06E-02
CLEC2D	2.511	4.06E-02
ZXDC	2.511	4.06E-02
RGS5	2.51	4.07E-02
APMAP	2.509	4.07E-02
ABHD12	2.509	4.08E-02
PAXIP1	2.509	4.08E-02
NRROS	2.508	4.08E-02
IRF5	2.508	4.08E-02
TBC1D32	2.507	4.08E-02
KRTAP26-1	2.506	4.09E-02
MOB3A	2.506	4.09E-02
RAB4A	2.506	4.10E-02
LEUTX	2.505	4.10E-02
ELOVL3	2.503	4.11E-02
ZC3H12D	2.503	4.11E-02
ACBD3	2.503	4.12E-02
TMCC2	2.503	4.12E-02
CERS5	2.502	4.12E-02
NWD1	2.502	4.12E-02
SLC14A2	2.502	4.12E-02
ATG2B	2.501	4.13E-02
ZNF107	2.501	4.13E-02
MSANTD3-TMEFF1	2.5	4.13E-02
TMEFF1	2.5	4.13E-02
FOLH1B	2.5	4.13E-02
KIAA1875	2.499	4.14E-02
ADAMTS16	2.499	4.14E-02
OR8D1	2.499	4.14E-02
LOC729658	2.498	4.15E-02
NUP62	2.497	4.16E-02
BTF3L4	2.497	4.16E-02
HNRNPH2	2.497	4.16E-02
UBE2D1	2.496	4.16E-02
ATOH7	2.496	4.16E-02
RERG	2.496	4.16E-02
LRCH3	2.496	4.17E-02
ZFP28	2.495	4.17E-02
RGSL1	2.495	4.17E-02
SRXN1	2.494	4.17E-02
NUMB	2.494	4.18E-02
ACTA1	2.494	4.18E-02
DNMT3B	2.494	4.18E-02
FAM25A	2.493	4.18E-02
SEL1L2	2.493	4.18E-02
ATP6V1F	2.492	4.19E-02
MAST1	2.491	4.20E-02
PRPF18	2.491	4.20E-02
ZBTB49	2.49	4.20E-02
CXORF51A	2.49	4.21E-02
CXORF51B	2.49	4.21E-02
ZNF256	2.489	4.21E-02
DNAJB6	2.488	4.22E-02
MGST2	2.486	4.23E-02
ARF1	2.485	4.24E-02
RNASE7	2.485	4.24E-02
C1ORF110	2.485	4.24E-02
GUCY2F	2.484	4.24E-02
UNC5C	2.484	4.24E-02
HRH3	2.484	4.25E-02
KCNH2	2.484	4.25E-02
AGT	2.483	4.25E-02
M6PR	2.483	4.25E-02
C22ORF46	2.483	4.26E-02
LOC101927302	2.483	4.26E-02
MFSD10	2.482	4.26E-02
ECRP	2.482	4.26E-02
ZKSCAN4	2.481	4.27E-02
SYDE2	2.481	4.27E-02
CBFA2T2	2.48	4.27E-02
LOC101060564	2.48	4.27E-02
LOC101929910	2.48	4.27E-02
LOC613037	2.48	4.27E-02
NDST4	2.48	4.27E-02
NPIPB11	2.48	4.27E-02
NPIPB3	2.48	4.27E-02
NPIPB4	2.48	4.27E-02
NPIPB5	2.48	4.27E-02
SALL1	2.48	4.27E-02
ADAMDEC1	2.479	4.28E-02
NPIPA1	2.479	4.28E-02
NPIPA7	2.479	4.28E-02
PSG4	2.479	4.28E-02
KLHDC10	2.478	4.29E-02
ZNF737	2.477	4.29E-02
CAP1	2.477	4.30E-02
ZNF321P	2.477	4.30E-02
ZNF816-ZNF321P	2.477	4.30E-02
NAPA	2.476	4.30E-02
INTS6	2.476	4.30E-02
SNORA32	2.476	4.30E-02
CRHBP	2.476	4.30E-02
SULF2	2.476	4.30E-02
DZIP1L	2.475	4.31E-02
ARSD	2.475	4.31E-02
TRIML1	2.475	4.31E-02
SMAD7	2.475	4.31E-02
GOLGA6L7P	2.474	4.32E-02
TAS2R4	2.474	4.32E-02
SNORA34	2.474	4.32E-02
RBBP6	2.474	4.32E-02
UQCR11	2.473	4.32E-02
SORL1	2.473	4.32E-02
PUS10	2.473	4.32E-02
LOC440173	2.472	4.33E-02
ARHGAP11B	2.471	4.34E-02
IQSEC2	2.471	4.34E-02
TNFSF13B	2.47	4.34E-02
KDM5B	2.47	4.34E-02
LRRC19	2.47	4.34E-02
FBXL7	2.469	4.35E-02
TTC38	2.469	4.35E-02
CR2	2.469	4.35E-02
ELF4	2.469	4.35E-02
TNFRSF25	2.468	4.36E-02
FCHO2	2.468	4.36E-02
A3GALT2	2.468	4.36E-02
GNLY	2.468	4.36E-02
VPS52	2.467	4.36E-02
GPR62	2.467	4.36E-02
OXT	2.466	4.37E-02
SHARPIN	2.466	4.37E-02
SLC47A1	2.466	4.37E-02
COA3	2.466	4.37E-02
PARP10	2.466	4.37E-02
SULF1	2.465	4.38E-02
PLA2G4A	2.464	4.39E-02
CYP2W1	2.463	4.39E-02
NPLOC4	2.462	4.40E-02
RAD51AP2	2.462	4.40E-02
FFAR3	2.462	4.40E-02
PELO	2.462	4.40E-02
WAC	2.461	4.41E-02
KCTD13	2.461	4.41E-02
OR4F16	2.461	4.41E-02
OR4F21	2.461	4.41E-02
OR4F29	2.461	4.41E-02
OR4F3	2.461	4.41E-02
VANGL1	2.461	4.41E-02
NPHS2	2.459	4.42E-02
HCFC1R1	2.458	4.43E-02
ZNF503	2.456	4.45E-02
PAH	2.455	4.45E-02
NTS	2.455	4.45E-02
CSRP3	2.455	4.46E-02
SLC27A5	2.454	4.46E-02
ZNF485	2.454	4.46E-02
CYB5D2	2.454	4.46E-02
FSTL3	2.452	4.47E-02
CMTM1	2.452	4.47E-02
CRTAC1	2.452	4.47E-02
TMA16	2.452	4.47E-02
USP28	2.452	4.47E-02
CLDN23	2.452	4.47E-02
MLLT6	2.452	4.48E-02
PHLDB2	2.452	4.48E-02
BAX	2.451	4.48E-02
RNASE2	2.451	4.48E-02
CASQ1	2.45	4.49E-02
ERGIC1	2.45	4.49E-02
ATP2B4	2.45	4.49E-02
RDM1	2.449	4.49E-02
SLC29A1	2.449	4.50E-02
CD3G	2.448	4.50E-02
PPP2R3A	2.448	4.51E-02
GNPNAT1	2.446	4.52E-02
SCAMPER	2.446	4.52E-02
TMEM45B	2.446	4.52E-02
CRADD	2.445	4.52E-02
LOC728392	2.445	4.52E-02
NLRP1	2.445	4.52E-02
KRTAP21-3	2.445	4.52E-02
XYLB	2.445	4.53E-02
CLDN16	2.445	4.53E-02
RETN	2.445	4.53E-02
CHRNA9	2.444	4.53E-02
TTC36	2.441	4.56E-02
KPNA2	2.441	4.56E-02
ANKRD34B	2.44	4.56E-02
SMIM5	2.44	4.56E-02
C19ORF71	2.439	4.57E-02
OR1S2	2.439	4.57E-02
PSIP1	2.438	4.58E-02
CNOT4	2.438	4.58E-02
NLRP13	2.438	4.58E-02
ZSCAN16	2.438	4.58E-02
HIST2H2AC	2.438	4.58E-02
PHACTR2	2.438	4.58E-02
ZBTB9	2.437	4.58E-02
ACP1	2.437	4.58E-02
CTR9	2.436	4.59E-02
KCNG3	2.434	4.60E-02
ACOX1	2.434	4.61E-02
PTPN5	2.434	4.61E-02
STK36	2.434	4.61E-02
PLXNB2	2.433	4.61E-02
DPCD	2.433	4.61E-02
C12ORF50	2.432	4.62E-02
GRIK3	2.432	4.62E-02
OR1I1	2.431	4.63E-02
WDR37	2.431	4.63E-02
DIAPH1	2.43	4.64E-02
ANO1	2.428	4.65E-02
SAE1	2.428	4.65E-02
ACP5	2.427	4.66E-02
APOBEC3C	2.427	4.66E-02
CD164L2	2.427	4.66E-02
OR1D2	2.427	4.66E-02
LCTL	2.427	4.66E-02
LOC646513	2.427	4.66E-02
TMEM173	2.426	4.67E-02
ATP10B	2.425	4.67E-02
MT1X	2.425	4.68E-02
DSG3	2.424	4.68E-02
ZNF718	2.424	4.68E-02
RAB34	2.424	4.69E-02
MOV10L1	2.424	4.69E-02
HIST1H2BB	2.423	4.69E-02
TPD52L1	2.423	4.69E-02
UTP3	2.423	4.69E-02
PPP1R2P9	2.423	4.70E-02
OR51I1	2.422	4.70E-02
LOC642852	2.422	4.70E-02
TAF8	2.422	4.70E-02
PDE6G	2.421	4.70E-02
EFHC1	2.421	4.71E-02
MPDU1	2.42	4.71E-02
MYRFL	2.42	4.71E-02
KDM5C	2.42	4.72E-02
PROM2	2.42	4.72E-02
PCDHGC5	2.419	4.72E-02
BOD1L1	2.419	4.72E-02
TSPAN1	2.419	4.72E-02
CLTA	2.418	4.73E-02
STARD9	2.418	4.73E-02
SIGLEC17P	2.418	4.73E-02
MAST2	2.417	4.74E-02
ZNF711	2.416	4.74E-02
KCTD1	2.415	4.75E-02
TREML4	2.415	4.75E-02
CBLN4	2.415	4.76E-02
ICA1	2.415	4.76E-02
KRT34	2.415	4.76E-02
LOC100653049	2.415	4.76E-02
SUGP1	2.414	4.76E-02
SPERT	2.413	4.77E-02
C1ORF68	2.413	4.77E-02
FAM167B	2.412	4.77E-02
APOOL	2.412	4.78E-02
RBMS3	2.412	4.78E-02
TMPRSS11D	2.412	4.78E-02
IL26	2.412	4.78E-02
TBC1D19	2.412	4.78E-02
EVA1C	2.411	4.78E-02
RDH5	2.411	4.79E-02
COL11A1	2.41	4.79E-02
SFTPD	2.409	4.80E-02
NOTUM	2.408	4.81E-02
GPR155	2.407	4.81E-02
SCML1	2.407	4.81E-02
C16ORF74	2.407	4.82E-02
STX19	2.407	4.82E-02
TTPA	2.407	4.82E-02
THAP10	2.405	4.83E-02
RCAN2	2.405	4.84E-02
GAL3ST1	2.404	4.84E-02
OR4A16	2.403	4.85E-02
RNF38	2.403	4.85E-02
SLC45A1	2.402	4.86E-02
SYNRG	2.402	4.86E-02
C12ORF56	2.402	4.86E-02
C17ORF70	2.401	4.86E-02
ADH6	2.4	4.87E-02
TMEM136	2.4	4.87E-02
SCGB3A2	2.399	4.88E-02
WISP1	2.399	4.88E-02
STAG1	2.398	4.89E-02
IGSF5	2.398	4.89E-02
GJC3	2.397	4.89E-02
CSF1R	2.397	4.90E-02
SERPINB6	2.397	4.90E-02
FAM179A	2.395	4.91E-02
UGT2A1	2.395	4.91E-02
UGT2A2	2.395	4.91E-02
MEOX2	2.394	4.92E-02
HOXA13	2.394	4.92E-02
ROPN1B	2.393	4.93E-02
ELSPBP1	2.392	4.94E-02
AP1G1	2.39	4.95E-02
IL12RB2	2.389	4.96E-02
WDR48	2.387	4.97E-02
NRG1	2.386	4.99E-02
C10ORF82	2.385	4.99E-02
CALM1	2.385	4.99E-02
OR2AT4	2.384	5.00E-02
