# Supplementary material for: Integrating Transcriptomics, Genomics, and Imaging in Alzheimer's Disease: A Federated Model
Source: Front Radiol. 2022 Jan 21;1:777030. doi: 10.3389/fradi.2021.777030 (PMC10365097; doi:10.3389/fradi.2021.777030)
Supplement: Supplementary file 2 [file Table_2.csv]

Sig_gene	Fstat	Pval
GLRA3	8.749	6.68E-07
CAMK2N2	7.883	3.18E-06
MCOLN2	7.399	7.62E-06
BPIFA1	7.334	8.56E-06
KIT	6.945	1.72E-05
CST3	6.931	1.77E-05
SLC20A2	6.814	2.18E-05
LGALS4	6.461	4.12E-05
TNFSF8	6.312	5.37E-05
LCOR	6.281	5.68E-05
EPYC	6.199	6.58E-05
C17ORF58	6.128	7.48E-05
PRAMEF20	6.094	7.95E-05
PRAMEF21	6.094	7.95E-05
IK	5.992	9.53E-05
ZNF160	5.87	1.18E-04
KRT222	5.849	1.23E-04
INSM2	5.823	1.29E-04
HSPA1B	5.801	1.34E-04
SNORD94	5.771	1.41E-04
MAPK9	5.769	1.42E-04
FAM189A1	5.767	1.43E-04
SYCP2L	5.727	1.53E-04
JADE1	5.667	1.70E-04
SCARB2	5.565	2.04E-04
NAGA	5.561	2.06E-04
SULT2B1	5.543	2.12E-04
IFI27	5.521	2.21E-04
ZNF131	5.491	2.33E-04
SEMA6C	5.487	2.35E-04
SLC26A9	5.474	2.40E-04
SOWAHC	5.472	2.41E-04
LOC101929275	5.46	2.46E-04
MAGI1	5.451	2.50E-04
CCR1	5.406	2.71E-04
WDR63	5.384	2.82E-04
DUSP9	5.374	2.87E-04
STIM1	5.355	2.97E-04
RPLP2	5.335	3.08E-04
PRPF18	5.326	3.13E-04
CISD1	5.312	3.20E-04
PDGFRB	5.288	3.35E-04
OR2T10	5.281	3.38E-04
EPHB2	5.272	3.44E-04
PLSCR2	5.224	3.74E-04
NEK2	5.222	3.76E-04
CSF1R	5.207	3.86E-04
RPS6	5.187	4.00E-04
RBM46	5.167	4.15E-04
LGALS1	5.16	4.20E-04
FAM167A	5.154	4.24E-04
LGI1	5.132	4.41E-04
LOC100996779	5.121	4.50E-04
AC011718.2	5.121	4.50E-04
FAM230A	5.121	4.50E-04
FAM230B	5.121	4.50E-04
LOC100996335	5.121	4.50E-04
LOC100996432	5.121	4.50E-04
GRHL2	5.11	4.59E-04
RPP25	5.095	4.71E-04
HJURP	5.09	4.75E-04
HVCN1	5.035	5.23E-04
SORCS2	5.034	5.24E-04
TMEM158	5.032	5.27E-04
SNX21	5.024	5.34E-04
KRT74	5.012	5.46E-04
PPP1R13L	5.006	5.51E-04
GUCA1B	4.997	5.60E-04
ARHGAP23	4.986	5.71E-04
OR4D10	4.983	5.74E-04
BPY2	4.977	5.80E-04
BPY2B	4.977	5.80E-04
BPY2C	4.977	5.80E-04
MYO1B	4.962	5.96E-04
ELAC2	4.936	6.24E-04
PLK1S1	4.936	6.24E-04
FAM105B	4.918	6.44E-04
ROBO3	4.896	6.70E-04
RNASE1	4.89	6.76E-04
KIAA1549	4.883	6.85E-04
C1QTNF9	4.881	6.87E-04
ZNF391	4.879	6.90E-04
DNAJB1	4.874	6.96E-04
SEC16B	4.87	7.01E-04
ROCK1	4.848	7.29E-04
ROCK1P1	4.848	7.29E-04
LEUTX	4.837	7.43E-04
TEX13A	4.836	7.44E-04
RIN1	4.827	7.57E-04
ZNF19	4.825	7.59E-04
NRROS	4.823	7.62E-04
EMILIN1	4.808	7.83E-04
ITPRIPL2	4.794	8.02E-04
DUSP3	4.791	8.07E-04
HBP1	4.777	8.27E-04
AKR1C2	4.776	8.27E-04
CA14	4.765	8.44E-04
ZNF530	4.752	8.64E-04
MYH14	4.75	8.66E-04
DDC	4.749	8.69E-04
STK17A	4.744	8.76E-04
SDC3	4.733	8.94E-04
GSC2	4.711	9.28E-04
PLEKHG6	4.694	9.57E-04
ADAM15	4.688	9.66E-04
RRBP1	4.687	9.69E-04
GPR20	4.685	9.73E-04
B3GAT1	4.68	9.80E-04
PHRF1	4.675	9.89E-04
MSC	4.673	9.92E-04
FAM43A	4.655	1.02E-03
HIST1H2AG	4.645	1.04E-03
HGC6.3	4.637	1.06E-03
UCK2	4.628	1.07E-03
RNASE4	4.624	1.08E-03
UNC5B	4.602	1.13E-03
AKNA	4.6	1.13E-03
SMCO4	4.6	1.13E-03
EME1	4.593	1.14E-03
HDDC2	4.591	1.15E-03
TYMP	4.591	1.15E-03
ZNF177	4.583	1.16E-03
ZNF559-ZNF177	4.583	1.16E-03
MAOA	4.577	1.18E-03
EDEM1	4.576	1.18E-03
ZNF155	4.575	1.18E-03
ELOVL2	4.574	1.18E-03
CKAP5	4.565	1.20E-03
PAFAH1B1	4.557	1.22E-03
LOC101929097	4.552	1.23E-03
LIN28A	4.546	1.24E-03
MEGF10	4.538	1.26E-03
HIGD1B	4.528	1.28E-03
LILRB4	4.527	1.28E-03
C20ORF202	4.52	1.30E-03
C3ORF14	4.511	1.32E-03
ARSF	4.509	1.33E-03
SCUBE2	4.507	1.33E-03
OR8D1	4.503	1.34E-03
COL11A1	4.503	1.34E-03
AGBL5	4.501	1.34E-03
OR4C13	4.5	1.35E-03
MS4A4A	4.499	1.35E-03
KCTD13	4.489	1.37E-03
RAB13	4.48	1.39E-03
ALG14	4.463	1.44E-03
CXCL14	4.462	1.44E-03
CUTC	4.462	1.44E-03
DAOA-AS1	4.462	1.44E-03
SNORA34	4.458	1.45E-03
OAF	4.451	1.47E-03
TNFAIP6	4.45	1.47E-03
NFKBIE	4.446	1.48E-03
TUFM	4.439	1.50E-03
CCDC92	4.437	1.50E-03
RGL1	4.427	1.53E-03
RASL11A	4.427	1.53E-03
SULT4A1	4.424	1.54E-03
KRTAP10-2	4.415	1.56E-03
ADAP2	4.413	1.57E-03
CCDC27	4.411	1.57E-03
KRTAP5-9	4.412	1.57E-03
CELSR3	4.41	1.58E-03
TMC8	4.403	1.60E-03
RNASE7	4.402	1.60E-03
GPR155	4.392	1.63E-03
WDR18	4.39	1.63E-03
UQCC2	4.386	1.64E-03
SCN2A	4.375	1.68E-03
MAFB	4.367	1.70E-03
OR2T2	4.362	1.71E-03
OR2T35	4.362	1.71E-03
ZNF429	4.36	1.72E-03
FNBP1	4.357	1.73E-03
IFNA1	4.356	1.73E-03
IFNA13	4.356	1.73E-03
LMOD3	4.356	1.73E-03
MIEF2	4.352	1.75E-03
SLC25A14	4.352	1.75E-03
AZGP1	4.344	1.77E-03
PRKAB2	4.343	1.77E-03
SNORA44	4.334	1.80E-03
NPSA	4.332	1.81E-03
LPCAT1	4.33	1.81E-03
C1ORF226	4.32	1.85E-03
CLDND1	4.318	1.85E-03
ARHGAP30	4.312	1.87E-03
PTPRK	4.31	1.88E-03
SPATC1L	4.305	1.90E-03
TAAR1	4.303	1.90E-03
URGCP	4.302	1.91E-03
TNFSF15	4.299	1.92E-03
ACSF2	4.294	1.93E-03
TNRC6C	4.285	1.96E-03
ATP6V1G2	4.284	1.97E-03
DNAJC27	4.281	1.98E-03
ADAD1	4.278	1.99E-03
ATP6V1G1	4.278	1.99E-03
ADTRP	4.269	2.02E-03
CLEC2D	4.268	2.02E-03
WRAP73	4.259	2.05E-03
USP43	4.258	2.06E-03
HIST1H2BJ	4.256	2.06E-03
IFI6	4.252	2.08E-03
KLB	4.25	2.09E-03
PCSK2	4.249	2.09E-03
TBC1D19	4.248	2.09E-03
PRICKLE4	4.247	2.10E-03
ASRGL1	4.247	2.10E-03
AGXT2	4.245	2.11E-03
GNA11	4.243	2.11E-03
SCIMP	4.242	2.12E-03
C1ORF53	4.24	2.12E-03
SATB2-AS1	4.24	2.12E-03
EYS	4.239	2.13E-03
CYP26C1	4.238	2.13E-03
ARHGEF18	4.234	2.15E-03
C17ORF70	4.222	2.19E-03
EPB41L1	4.22	2.20E-03
ARHGEF10L	4.219	2.20E-03
SERINC3	4.215	2.22E-03
GTF2A1L	4.208	2.25E-03
STON1-GTF2A1L	4.208	2.25E-03
MED6	4.192	2.31E-03
COL4A3	4.177	2.37E-03
TM4SF19	4.175	2.38E-03
TM4SF19-TCTEX1D2	4.175	2.38E-03
MCOLN3	4.174	2.38E-03
C1QA	4.172	2.39E-03
STAC3	4.171	2.39E-03
SEMA3B	4.169	2.41E-03
EGF	4.159	2.45E-03
ZFYVE28	4.157	2.45E-03
ENDOD1	4.155	2.46E-03
HIST1H2BK	4.154	2.47E-03
LINC00476	4.15	2.48E-03
CHCHD3	4.138	2.54E-03
AMZ2	4.136	2.55E-03
U2AF1	4.135	2.55E-03
LILRA3	4.131	2.57E-03
ARHGEF28	4.128	2.58E-03
COL5A3	4.112	2.65E-03
AKR1CL1	4.112	2.65E-03
GPR157	4.109	2.67E-03
L3MBTL2	4.109	2.67E-03
ZNF767	4.108	2.68E-03
DIXDC1	4.107	2.68E-03
COA1	4.103	2.70E-03
DOK5	4.096	2.73E-03
METTL17	4.095	2.73E-03
VSTM4	4.095	2.73E-03
RPSAP9	4.093	2.74E-03
SNRNP200	4.086	2.78E-03
CBLN4	4.083	2.79E-03
CAP1	4.075	2.83E-03
PCDHGB3	4.075	2.83E-03
CHTF8	4.075	2.83E-03
HIST1H2AM	4.075	2.83E-03
CD1E	4.069	2.86E-03
CST7	4.069	2.86E-03
NDUFAF7	4.066	2.88E-03
MNX1	4.066	2.88E-03
WTIP	4.064	2.89E-03
LOC101928743	4.062	2.90E-03
WDR93	4.06	2.91E-03
ZFP30	4.049	2.96E-03
LGR6	4.049	2.97E-03
ABCA2	4.045	2.98E-03
ETHE1	4.045	2.99E-03
SAP30L	4.045	2.99E-03
MYOF	4.042	3.00E-03
TMEM37	4.039	3.02E-03
ABI3	4.034	3.04E-03
CCNB2	4.034	3.04E-03
CENPA	4.03	3.06E-03
CYP2S1	4.029	3.07E-03
C10ORF32	4.028	3.07E-03
HMOX1	4.028	3.07E-03
VWA5B2	4.025	3.09E-03
SPATA3	4.021	3.11E-03
FAM72A	4.017	3.13E-03
FAM72B	4.017	3.13E-03
FAM72C	4.017	3.13E-03
FAM72D	4.017	3.13E-03
MYO9A	4.016	3.14E-03
FCRL6	4.015	3.14E-03
TUBB2B	4.013	3.15E-03
CARD17	4.013	3.15E-03
ABCF1	4.008	3.18E-03
FRG1	4.005	3.20E-03
PIKFYVE	4.005	3.20E-03
ZMYM2	4.003	3.21E-03
XPNPEP2	4.002	3.21E-03
KLHDC7B	3.999	3.23E-03
IARS2	3.997	3.25E-03
LY6E	3.995	3.26E-03
TMEM192	3.994	3.26E-03
LRRC14	3.988	3.30E-03
RMI1	3.987	3.30E-03
BRI3BP	3.986	3.31E-03
C22ORF46	3.984	3.32E-03
LOC101927302	3.984	3.32E-03
OR1D2	3.984	3.32E-03
AHR	3.984	3.32E-03
HIST1H1D	3.978	3.35E-03
IDI2-AS1	3.975	3.37E-03
OR7G1	3.975	3.37E-03
TMEM60	3.97	3.40E-03
RHOBTB3	3.969	3.41E-03
FRMD3	3.963	3.44E-03
SEMG1	3.963	3.44E-03
PAPSS2	3.958	3.47E-03
ABCC3	3.954	3.50E-03
SHROOM3	3.953	3.50E-03
NLRC3	3.95	3.52E-03
SLX4	3.95	3.52E-03
MPL	3.948	3.53E-03
FAM219B	3.943	3.57E-03
BLVRA	3.941	3.58E-03
RBBP5	3.941	3.58E-03
LOC728392	3.939	3.59E-03
NLRP1	3.939	3.59E-03
KCNS3	3.936	3.61E-03
SLC4A2	3.935	3.62E-03
METTL7A	3.934	3.62E-03
TNNI1	3.932	3.63E-03
THEG	3.93	3.64E-03
AKR7A3	3.928	3.66E-03
SESN1	3.926	3.67E-03
CXCL2	3.925	3.68E-03
MRPL23	3.919	3.71E-03
BTRC	3.915	3.74E-03
MAP3K9	3.914	3.75E-03
ACTN2	3.913	3.76E-03
GALE	3.909	3.78E-03
APLNR	3.908	3.79E-03
MDC1	3.905	3.81E-03
SLC52A2	3.901	3.83E-03
HDAC6	3.899	3.85E-03
PSD2	3.898	3.86E-03
LCE1C	3.896	3.87E-03
VMAC	3.895	3.88E-03
TTC7A	3.893	3.89E-03
CLEC4G	3.893	3.89E-03
EP400	3.892	3.89E-03
PTGR1	3.888	3.92E-03
KCNMB1	3.883	3.96E-03
KIRREL	3.88	3.97E-03
ASGR2	3.88	3.97E-03
RASSF4	3.878	3.99E-03
IQCH	3.877	4.00E-03
ZNF720	3.874	4.02E-03
LINC00268	3.872	4.03E-03
NPDC1	3.871	4.04E-03
HAPLN1	3.871	4.04E-03
JOSD2	3.871	4.04E-03
NOD1	3.87	4.04E-03
SHD	3.87	4.05E-03
EARS2	3.869	4.05E-03
ARHGAP11A	3.868	4.06E-03
SCGB3A2	3.866	4.08E-03
TACR1	3.864	4.09E-03
CHURC1	3.863	4.10E-03
ZNF224	3.862	4.10E-03
SLC2A10	3.86	4.11E-03
CCDC127	3.859	4.12E-03
EIF4EBP1	3.852	4.18E-03
C15ORF40	3.846	4.22E-03
FHAD1	3.842	4.24E-03
C9ORF96	3.841	4.25E-03
MGC15705	3.84	4.26E-03
SMIM21	3.835	4.30E-03
PK	3.832	4.32E-03
KRTAP9-9	3.83	4.34E-03
MTX3	3.825	4.37E-03
LOXL1	3.824	4.38E-03
C10ORF11	3.823	4.39E-03
BTNL8	3.817	4.43E-03
COLEC12	3.812	4.48E-03
IFITM5	3.811	4.48E-03
TTC12	3.81	4.49E-03
LOC101929889	3.805	4.53E-03
SPN	3.805	4.53E-03
CBX7	3.802	4.55E-03
DUSP14	3.799	4.58E-03
KLHL41	3.798	4.59E-03
YBX2	3.798	4.59E-03
CYP27A1	3.794	4.62E-03
KLK10	3.785	4.69E-03
OAS2	3.784	4.70E-03
EIF4ENIF1	3.784	4.70E-03
GJC3	3.782	4.71E-03
AAED1	3.782	4.71E-03
SLC34A1	3.78	4.73E-03
CYP17A1	3.774	4.78E-03
IKBKAP	3.772	4.80E-03
QTRT1	3.771	4.80E-03
MYSM1	3.77	4.81E-03
PAQR3	3.77	4.81E-03
MDM2	3.769	4.82E-03
TRIM34	3.768	4.83E-03
HOXB6	3.768	4.83E-03
PIAS3	3.765	4.85E-03
KRTAP9-4	3.764	4.86E-03
TRIM14	3.764	4.86E-03
RHBDL2	3.763	4.87E-03
STX1A	3.759	4.90E-03
FAM177B	3.758	4.91E-03
IQCJ-SCHIP1	3.754	4.95E-03
SCHIP1	3.754	4.95E-03
GJB7	3.753	4.96E-03
POLR2G	3.75	4.98E-03
UBXN10	3.745	5.02E-03
POLR1B	3.743	5.04E-03
VAMP8	3.742	5.05E-03
SCGB1D1	3.742	5.05E-03
SERPINA4	3.741	5.06E-03
HLA-DMA	3.739	5.08E-03
CD70	3.737	5.09E-03
KRTAP24-1	3.736	5.11E-03
CTAGE1	3.733	5.13E-03
GNN	3.729	5.16E-03
RNF144B	3.72	5.24E-03
ANKRD52	3.719	5.26E-03
SPCS2	3.717	5.27E-03
MT1H	3.715	5.30E-03
CWF19L1	3.714	5.30E-03
TMEM155	3.714	5.30E-03
PYCR1	3.711	5.33E-03
SKAP2	3.71	5.34E-03
ZNF845	3.708	5.36E-03
TNNT2	3.707	5.37E-03
MT4	3.706	5.38E-03
FLJ33534	3.704	5.39E-03
SORD	3.703	5.40E-03
ANG	3.702	5.41E-03
CEACAM21	3.7	5.43E-03
PIP5K1A	3.699	5.44E-03
IFI16	3.695	5.48E-03
KLF9	3.694	5.49E-03
SUCLG1	3.692	5.50E-03
SCML1	3.69	5.53E-03
C10ORF90	3.69	5.53E-03
DPP10	3.688	5.55E-03
FGF18	3.687	5.55E-03
MFSD2A	3.681	5.61E-03
TUBA1C	3.68	5.62E-03
MMGT1	3.679	5.63E-03
CYP2C19	3.679	5.63E-03
FXR2	3.678	5.64E-03
CHIC1	3.677	5.65E-03
AARS	3.676	5.66E-03
FANCD2OS	3.675	5.67E-03
ACTR3B	3.675	5.67E-03
GNL3L	3.668	5.74E-03
ZBTB9	3.665	5.77E-03
PIGZ	3.665	5.77E-03
PCDHB7	3.663	5.79E-03
CD300E	3.662	5.80E-03
GPR56	3.661	5.81E-03
RNASE6	3.66	5.82E-03
SH3BP1	3.657	5.85E-03
BST2	3.656	5.85E-03
CHRFAM7A	3.655	5.87E-03
CHRNA7	3.655	5.87E-03
LOC101929970	3.655	5.87E-03
KIFC3	3.653	5.89E-03
PHF13	3.653	5.89E-03
TAF8	3.652	5.89E-03
KLHL8	3.652	5.90E-03
TBRG1	3.652	5.90E-03
RADIL	3.648	5.94E-03
GRAP2	3.646	5.96E-03
HOXB3	3.646	5.96E-03
CCDC43	3.643	6.00E-03
RAD1	3.643	6.00E-03
RNF19A	3.642	6.00E-03
ODF3	3.642	6.00E-03
ING1	3.641	6.01E-03
IFI44L	3.64	6.02E-03
NXN	3.64	6.02E-03
PCDH17	3.639	6.03E-03
ADAM23	3.639	6.03E-03
FUCA2	3.639	6.03E-03
ACOT7	3.639	6.04E-03
IMMP1L	3.636	6.06E-03
ERAP1	3.633	6.10E-03
OR10G2	3.632	6.11E-03
IL13RA2	3.632	6.11E-03
LOC101928920	3.631	6.12E-03
C3AR1	3.629	6.14E-03
SPTBN5	3.628	6.15E-03
ZBTB8A	3.626	6.18E-03
HIST1H3C	3.62	6.23E-03
GUSB	3.62	6.24E-03
CDRT1	3.619	6.25E-03
FBXW10	3.619	6.25E-03
SLC24A2	3.613	6.31E-03
PTGDR2	3.609	6.36E-03
STEAP3	3.607	6.38E-03
ADCY2	3.604	6.41E-03
ITGB7	3.601	6.44E-03
ZNF524	3.601	6.44E-03
ITGAD	3.6	6.45E-03
XRCC6	3.597	6.48E-03
TSPAN31	3.594	6.52E-03
PARP10	3.593	6.53E-03
NETO1	3.593	6.53E-03
TRIM39	3.592	6.54E-03
LOC391322	3.592	6.54E-03
PHLDA2	3.59	6.57E-03
ATP13A2	3.589	6.58E-03
NBPF6	3.587	6.60E-03
POLG	3.586	6.61E-03
GUCY2F	3.584	6.63E-03
LETMD1	3.583	6.64E-03
PRKCQ	3.58	6.68E-03
SERTAD1	3.578	6.70E-03
OR10G7	3.577	6.72E-03
NOL10	3.575	6.73E-03
BCL9L	3.573	6.76E-03
CTAG1A	3.573	6.76E-03
CTAG1B	3.573	6.76E-03
DROSHA	3.572	6.77E-03
WDR60	3.572	6.77E-03
COG5	3.57	6.79E-03
INO80	3.569	6.80E-03
CNNM3	3.568	6.82E-03
GBGT1	3.568	6.82E-03
LOC101929695	3.565	6.86E-03
MGST2	3.564	6.86E-03
BAG5	3.561	6.90E-03
ANXA6	3.56	6.91E-03
CERS6	3.56	6.92E-03
PARD3	3.559	6.93E-03
CA5A	3.559	6.93E-03
LRCH1	3.554	6.99E-03
DCAF5	3.553	7.00E-03
SIGLEC1	3.553	7.00E-03
SLC46A1	3.552	7.01E-03
FLJ16779	3.549	7.05E-03
NAPA	3.548	7.05E-03
ZP3	3.547	7.07E-03
RAB3B	3.547	7.07E-03
ZNF544	3.547	7.07E-03
STAT2	3.546	7.08E-03
SLC35B1	3.544	7.10E-03
MCFD2	3.541	7.15E-03
BACE2	3.538	7.18E-03
COLGALT1	3.533	7.25E-03
C1ORF141	3.532	7.25E-03
NYAP2	3.532	7.26E-03
SLC46A3	3.531	7.26E-03
IFNGR1	3.53	7.28E-03
ATXN3	3.529	7.29E-03
FBXO24	3.526	7.33E-03
SF3A1	3.526	7.33E-03
XAF1	3.524	7.35E-03
GRHPR	3.523	7.37E-03
ENO1	3.522	7.38E-03
HRH4	3.521	7.39E-03
SDSL	3.518	7.43E-03
INTS2	3.518	7.43E-03
OAS3	3.511	7.53E-03
ZNF248	3.51	7.54E-03
TFAP2B	3.509	7.55E-03
ACAN	3.507	7.57E-03
SCNN1B	3.507	7.58E-03
LINS	3.506	7.59E-03
KIF24	3.506	7.59E-03
APC2	3.505	7.60E-03
CRADD	3.504	7.61E-03
PSMD1	3.503	7.62E-03
PEX14	3.503	7.63E-03
EPHA3	3.501	7.65E-03
TAF13	3.501	7.65E-03
SLC47A1	3.501	7.65E-03
SIDT1	3.501	7.66E-03
CCM2L	3.5	7.66E-03
CCDC18	3.499	7.67E-03
GMFB	3.499	7.68E-03
CD274	3.497	7.71E-03
TRAM1L1	3.496	7.71E-03
GAS2	3.496	7.72E-03
H2AFZ	3.496	7.72E-03
RBM15	3.495	7.73E-03
C11ORF71	3.494	7.75E-03
KAT7	3.492	7.77E-03
LY6H	3.491	7.79E-03
SAMHD1	3.489	7.81E-03
B3GALT2	3.489	7.81E-03
KBTBD3	3.487	7.83E-03
TIGD5	3.485	7.86E-03
TUBA1B	3.483	7.89E-03
ASNS	3.479	7.94E-03
SPINK6	3.479	7.94E-03
NUSAP1	3.479	7.94E-03
EIF3L	3.478	7.96E-03
CT83	3.477	7.97E-03
OR6C65	3.477	7.97E-03
GNA15	3.476	7.99E-03
DHRS4	3.473	8.03E-03
DHRS4L2	3.473	8.03E-03
DCAF12L2	3.472	8.04E-03
GLB1L	3.47	8.07E-03
FLRT3	3.469	8.09E-03
RECK	3.466	8.12E-03
ANKRD36B	3.465	8.13E-03
TACR3	3.464	8.16E-03
NKX6-1	3.459	8.22E-03
CDK5	3.458	8.24E-03
C5ORF46	3.456	8.26E-03
ZFP36L2	3.456	8.26E-03
PDGFB	3.454	8.30E-03
GNB4	3.452	8.33E-03
EFCAB7	3.451	8.34E-03
IL36G	3.449	8.36E-03
CXORF30	3.447	8.40E-03
MRPL2	3.446	8.41E-03
SLCO1C1	3.445	8.43E-03
CD9	3.443	8.46E-03
CLEC2L	3.442	8.47E-03
GADD45G	3.441	8.48E-03
DFFB	3.441	8.49E-03
POM121L8P	3.44	8.50E-03
DHX58	3.439	8.52E-03
OR4F16	3.438	8.52E-03
OR4F21	3.438	8.52E-03
OR4F29	3.438	8.52E-03
OR4F3	3.438	8.52E-03
SMAD5	3.438	8.52E-03
RPL23A	3.437	8.54E-03
PLOD3	3.435	8.57E-03
COL21A1	3.434	8.58E-03
RNF121	3.43	8.64E-03
GLIPR1	3.428	8.67E-03
LRP5	3.427	8.68E-03
NEK9	3.427	8.68E-03
KRTAP13-3	3.425	8.72E-03
TSPAN12	3.424	8.73E-03
VIL1	3.423	8.74E-03
CLN8	3.423	8.75E-03
LOC101927714	3.423	8.75E-03
OR4C11	3.422	8.76E-03
CCDC84	3.421	8.78E-03
COX3	3.421	8.78E-03
RGS9	3.42	8.79E-03
OR10K2	3.417	8.83E-03
OR51E2	3.417	8.84E-03
ZHX3	3.416	8.85E-03
CXCL6	3.412	8.91E-03
ECHDC3	3.412	8.91E-03
OR10H4	3.409	8.96E-03
ZNF575	3.408	8.97E-03
PCDHB1	3.408	8.97E-03
ZC2HC1A	3.407	8.99E-03
DDO	3.407	8.99E-03
REG1P	3.406	9.01E-03
ACPT	3.405	9.03E-03
PLEKHA2	3.404	9.04E-03
COQ10A	3.404	9.04E-03
FOXS1	3.403	9.06E-03
TJP2	3.401	9.08E-03
PAQR5	3.401	9.08E-03
ATXN2L	3.4	9.10E-03
ABHD16B	3.398	9.13E-03
MXRA8	3.396	9.15E-03
OSBPL8	3.396	9.16E-03
GCHFR	3.395	9.18E-03
PCYT1B	3.394	9.20E-03
TMA16	3.393	9.21E-03
PCDHGB4	3.39	9.26E-03
C6ORF136	3.389	9.27E-03
C11ORF52	3.389	9.28E-03
HSPB2-C11ORF52	3.389	9.28E-03
NEURL2	3.389	9.28E-03
ARL2	3.386	9.31E-03
CNKSR2	3.384	9.35E-03
TFPI	3.383	9.37E-03
SLC14A2	3.378	9.45E-03
EPCAM	3.377	9.46E-03
L3HYPDH	3.376	9.48E-03
SAMD9L	3.371	9.56E-03
RCC1	3.37	9.58E-03
ARL6	3.37	9.59E-03
CD86	3.369	9.60E-03
INSL5	3.367	9.62E-03
ZDHHC20	3.367	9.62E-03
MELK	3.367	9.63E-03
CEP41	3.367	9.63E-03
MAP4K1	3.367	9.63E-03
C3ORF70	3.366	9.65E-03
C6ORF10	3.364	9.67E-03
GCNT3	3.362	9.71E-03
TMEM198	3.36	9.74E-03
ERC2-IT1	3.358	9.78E-03
CDKN1A	3.356	9.80E-03
SSMEM1	3.356	9.80E-03
TAF15	3.356	9.81E-03
GHSR	3.353	9.85E-03
GRIN2C	3.353	9.86E-03
DPYS	3.352	9.88E-03
PARP8	3.351	9.89E-03
CEP68	3.35	9.91E-03
PLXNB2	3.348	9.94E-03
RERG	3.348	9.94E-03
HIST1H2AK	3.346	9.98E-03
ZFP64	3.345	1.00E-02
CERS5	3.344	1.00E-02
SSBP4	3.344	1.00E-02
OR1J2	3.343	1.00E-02
IL17A	3.343	1.00E-02
TPPP3	3.343	1.00E-02
ATF1	3.342	1.01E-02
FAM198B	3.342	1.01E-02
LRIG1	3.342	1.01E-02
VENTX	3.342	1.01E-02
STK33	3.341	1.01E-02
ZNF25	3.341	1.01E-02
PIGS	3.338	1.01E-02
NAA35	3.338	1.01E-02
SLC26A6	3.336	1.02E-02
FOLR3	3.334	1.02E-02
FAM26F	3.333	1.02E-02
KCNK12	3.333	1.02E-02
C10ORF76	3.332	1.02E-02
CLDN23	3.332	1.02E-02
RAD51AP2	3.331	1.02E-02
C1ORF85	3.33	1.03E-02
S100PBP	3.327	1.03E-02
IMPACT	3.326	1.03E-02
SGK223	3.327	1.03E-02
CD302	3.325	1.03E-02
LY75-CD302	3.325	1.03E-02
FUK	3.325	1.04E-02
ANKRD30BP2	3.324	1.04E-02
C21ORF59	3.322	1.04E-02
LOC101929880	3.322	1.04E-02
QPRT	3.322	1.04E-02
PRRG2	3.321	1.04E-02
ZNF488	3.32	1.04E-02
NLN	3.319	1.05E-02
CYTIP	3.318	1.05E-02
CYTL1	3.318	1.05E-02
IGFBP7	3.316	1.05E-02
PYCR2	3.316	1.05E-02
SMARCAL1	3.315	1.05E-02
DOK2	3.314	1.05E-02
FAM120B	3.314	1.05E-02
MADD	3.313	1.06E-02
RHOC	3.312	1.06E-02
RAB9BP1	3.308	1.06E-02
IRX5	3.308	1.07E-02
UNC5D	3.307	1.07E-02
CKMT2	3.305	1.07E-02
LHX9	3.304	1.07E-02
GPR173	3.304	1.07E-02
PGAM5	3.304	1.07E-02
PXMP2	3.304	1.07E-02
ARHGEF39	3.304	1.07E-02
CDC123	3.303	1.07E-02
OR2F2	3.3	1.08E-02
EPS8	3.299	1.08E-02
FAM76B	3.299	1.08E-02
IZUMO4	3.298	1.08E-02
LCE1E	3.298	1.08E-02
NPVF	3.298	1.08E-02
CLDND2	3.296	1.09E-02
CCT7	3.295	1.09E-02
SLC19A2	3.295	1.09E-02
ASGR1	3.293	1.09E-02
TERT	3.293	1.09E-02
TIMM10	3.293	1.09E-02
FOLR2	3.292	1.09E-02
PDE6C	3.291	1.10E-02
MYL9	3.291	1.10E-02
OLIG1	3.285	1.11E-02
WDR48	3.285	1.11E-02
MED30	3.284	1.11E-02
THOC6	3.284	1.11E-02
HMGB2	3.283	1.11E-02
BSN	3.281	1.11E-02
ACSS1	3.276	1.13E-02
DPYSL3	3.273	1.13E-02
NSUN3	3.272	1.13E-02
C1ORF21	3.272	1.13E-02
ZNF70	3.272	1.13E-02
KLHL25	3.27	1.14E-02
AASS	3.269	1.14E-02
PI15	3.27	1.14E-02
ZKSCAN4	3.269	1.14E-02
IL4I1	3.266	1.14E-02
CYP2E1	3.265	1.15E-02
KCNJ12	3.265	1.15E-02
RRAS	3.264	1.15E-02
AFF1	3.262	1.15E-02
POLB	3.261	1.15E-02
MAOB	3.256	1.16E-02
PYDC1	3.256	1.16E-02
FAM103A1	3.255	1.17E-02
OAS1	3.255	1.17E-02
ATL2	3.252	1.17E-02
IL18BP	3.252	1.17E-02
THAP3	3.252	1.17E-02
TMEM106A	3.251	1.17E-02
RAD17	3.25	1.18E-02
BCAP31	3.249	1.18E-02
CD74	3.248	1.18E-02
DHRS7	3.248	1.18E-02
GPR82	3.245	1.19E-02
SPINK1	3.244	1.19E-02
PPP2R4	3.244	1.19E-02
RPS9	3.244	1.19E-02
ESCO2	3.242	1.19E-02
CLDN17	3.241	1.19E-02
AGAP3	3.24	1.20E-02
CCL5	3.24	1.20E-02
CLDN18	3.24	1.20E-02
KRTAP2-2	3.236	1.20E-02
CTSL	3.236	1.20E-02
ANO4	3.232	1.21E-02
APOO	3.232	1.21E-02
EZH2	3.23	1.22E-02
TMEM174	3.229	1.22E-02
CCDC63	3.229	1.22E-02
RIIAD1	3.228	1.22E-02
NDUFAF6	3.227	1.22E-02
DEPDC7	3.226	1.22E-02
FGF8	3.226	1.22E-02
SFMBT2	3.226	1.22E-02
AICDA	3.224	1.23E-02
SLC4A1AP	3.223	1.23E-02
ICA1	3.222	1.23E-02
FLJ13238	3.221	1.24E-02
LIMS3	3.221	1.24E-02
LIMS3L	3.221	1.24E-02
SCRIB	3.22	1.24E-02
SLC24A3	3.218	1.24E-02
CHPF	3.215	1.25E-02
FAM189B	3.214	1.25E-02
MFAP5	3.213	1.25E-02
OR4C12	3.213	1.25E-02
ZDHHC21	3.213	1.25E-02
MX2	3.212	1.25E-02
APCDD1	3.211	1.26E-02
SLC25A22	3.211	1.26E-02
SLITRK5	3.21	1.26E-02
SNTG2	3.207	1.27E-02
LINC00839	3.207	1.27E-02
RBMS2	3.207	1.27E-02
ZNF586	3.206	1.27E-02
ANKRD20A1	3.206	1.27E-02
ANKRD20A2	3.206	1.27E-02
ANKRD20A3	3.206	1.27E-02
ANKRD20A4	3.206	1.27E-02
C18ORF21	3.199	1.28E-02
THTPA	3.199	1.28E-02
ZNF670-ZNF695	3.199	1.28E-02
ZNF695	3.199	1.28E-02
RHBDF2	3.195	1.29E-02
TMEM260	3.195	1.29E-02
KLF14	3.194	1.29E-02
ASB2	3.193	1.29E-02
SCAMP3	3.194	1.29E-02
S100A10	3.193	1.30E-02
C12ORF71	3.192	1.30E-02
GJA3	3.192	1.30E-02
FAM170A	3.191	1.30E-02
GLT6D1	3.189	1.30E-02
NPNT	3.189	1.30E-02
YY1	3.189	1.30E-02
OR56A1	3.188	1.31E-02
C2ORF61	3.188	1.31E-02
ATP6V0D2	3.186	1.31E-02
DTL	3.185	1.31E-02
MMP19	3.185	1.31E-02
SDHA	3.184	1.31E-02
BTN3A2	3.183	1.32E-02
UPK3BL	3.183	1.32E-02
CPNE9	3.181	1.32E-02
ITGBL1	3.181	1.32E-02
ADPRH	3.181	1.32E-02
ARHGEF9	3.18	1.32E-02
FBRSL1	3.18	1.33E-02
HS6ST2	3.18	1.33E-02
RRM2B	3.179	1.33E-02
SGCZ	3.179	1.33E-02
CLTB	3.179	1.33E-02
SLC6A15	3.176	1.33E-02
HOXA9	3.171	1.35E-02
CAPNS1	3.17	1.35E-02
TNFSF9	3.17	1.35E-02
AKIRIN1	3.169	1.35E-02
C10ORF131	3.169	1.35E-02
CAP2	3.168	1.35E-02
NID2	3.168	1.35E-02
GALK1	3.167	1.35E-02
DNAI2	3.167	1.35E-02
CNBD1	3.166	1.36E-02
PDE3B	3.165	1.36E-02
RNASE11	3.165	1.36E-02
WDFY4	3.163	1.36E-02
SSBP3	3.162	1.36E-02
PWWP2B	3.162	1.37E-02
SSRP1	3.161	1.37E-02
BTF3L4	3.16	1.37E-02
CTSW	3.161	1.37E-02
LOC100506797	3.161	1.37E-02
SLC12A8	3.158	1.37E-02
TRIM29	3.158	1.38E-02
GNAZ	3.157	1.38E-02
ZNF93	3.158	1.38E-02
VEGFA	3.157	1.38E-02
LAD1	3.153	1.39E-02
ADAM33	3.153	1.39E-02
CLIP2	3.153	1.39E-02
PDAP1	3.153	1.39E-02
MYCL	3.151	1.39E-02
CPA1	3.151	1.39E-02
NDUFV1	3.15	1.39E-02
TBCK	3.151	1.39E-02
AGRN	3.147	1.40E-02
GON4L	3.145	1.41E-02
DTHD1	3.144	1.41E-02
TXNDC16	3.142	1.41E-02
CADPS	3.141	1.41E-02
ECHS1	3.141	1.41E-02
SNORA41	3.14	1.42E-02
AJUBA	3.14	1.42E-02
CYP24A1	3.14	1.42E-02
UGT3A2	3.14	1.42E-02
STX19	3.139	1.42E-02
HSD17B3	3.138	1.42E-02
OR7G2	3.138	1.42E-02
CSNK1A1L	3.136	1.43E-02
LDLRAD3	3.136	1.43E-02
ZNF428	3.135	1.43E-02
SSC5D	3.135	1.43E-02
KARS	3.134	1.43E-02
PCSK9	3.133	1.43E-02
PPAPDC2	3.133	1.43E-02
GSTZ1	3.132	1.44E-02
YWHAB	3.132	1.44E-02
PTCD3	3.131	1.44E-02
CDR2L	3.131	1.44E-02
MAGED2	3.13	1.44E-02
CBX6	3.129	1.45E-02
LILRB1	3.127	1.45E-02
PSEN2	3.127	1.45E-02
PITPNC1	3.126	1.45E-02
CRISPLD1	3.125	1.45E-02
ZNF490	3.123	1.46E-02
ZNF564	3.123	1.46E-02
LEAP2	3.123	1.46E-02
EIF2AK2	3.12	1.47E-02
ASB7	3.116	1.48E-02
HOXA1	3.116	1.48E-02
TXN	3.116	1.48E-02
ENKUR	3.114	1.48E-02
STT3B	3.111	1.49E-02
SCAMPER	3.111	1.49E-02
ATAD3A	3.11	1.49E-02
PM20D1	3.108	1.50E-02
ZIM2	3.106	1.50E-02
SREK1IP1	3.106	1.50E-02
PDZD9	3.106	1.50E-02
STAG3	3.105	1.50E-02
SF3B2	3.104	1.51E-02
DHX33	3.103	1.51E-02
ZNF616	3.1	1.52E-02
MRPL12	3.098	1.52E-02
CPM	3.097	1.52E-02
C11ORF57	3.096	1.53E-02
FRS3	3.096	1.53E-02
IGFBPL1	3.095	1.53E-02
RNH1	3.095	1.53E-02
CCDC114	3.094	1.53E-02
PPP1R16B	3.091	1.54E-02
CXORF58	3.086	1.55E-02
MRPL37	3.086	1.55E-02
RTP4	3.085	1.56E-02
XPO4	3.084	1.56E-02
DIDO1	3.082	1.56E-02
DEFB127	3.081	1.57E-02
DAPP1	3.081	1.57E-02
RANGAP1	3.08	1.57E-02
PCK2	3.076	1.58E-02
HOXB2	3.075	1.58E-02
GTF2E1	3.074	1.59E-02
BAHD1	3.073	1.59E-02
ACOT11	3.072	1.59E-02
EI24	3.072	1.59E-02
FAM98B	3.072	1.59E-02
CSN3	3.071	1.59E-02
ATP2C2	3.07	1.60E-02
RAB11FIP5	3.068	1.60E-02
SDHAP3	3.068	1.60E-02
BRPF3	3.068	1.60E-02
RAB34	3.067	1.60E-02
SHISA6	3.067	1.60E-02
ART1	3.064	1.61E-02
DCBLD2	3.062	1.62E-02
ECHDC1	3.062	1.62E-02
DUX1	3.062	1.62E-02
DUX3	3.062	1.62E-02
DUX5	3.062	1.62E-02
LHFPL1	3.062	1.62E-02
MUS81	3.061	1.62E-02
SYCE2	3.062	1.62E-02
KRT27	3.061	1.62E-02
PMVK	3.06	1.62E-02
C4ORF22	3.059	1.63E-02
KLHDC4	3.059	1.63E-02
PKMYT1	3.059	1.63E-02
SMC1B	3.057	1.63E-02
LZIC	3.057	1.63E-02
PELI3	3.056	1.63E-02
NFATC1	3.056	1.64E-02
ISG15	3.055	1.64E-02
MX1	3.054	1.64E-02
ZNF610	3.054	1.64E-02
ZHX2	3.053	1.64E-02
AIFM1	3.053	1.64E-02
E2F8	3.052	1.64E-02
AP2B1	3.052	1.65E-02
TP53I13	3.051	1.65E-02
DEFB121	3.05	1.65E-02
RAB4A	3.05	1.65E-02
ANO2	3.049	1.65E-02
TSPAN9	3.048	1.66E-02
BDKRB2	3.047	1.66E-02
CRYAA	3.047	1.66E-02
PABPC1L2B	3.047	1.66E-02
SLC1A1	3.046	1.66E-02
FAM168B	3.045	1.66E-02
C7ORF49	3.044	1.67E-02
UPP2	3.044	1.67E-02
RNF44	3.042	1.67E-02
DCUN1D4	3.042	1.67E-02
DLG4	3.041	1.68E-02
SLC9A3	3.04	1.68E-02
TADA2A	3.04	1.68E-02
HOXB5	3.039	1.68E-02
HTR2B	3.038	1.68E-02
NCOA5	3.038	1.69E-02
RBP5	3.038	1.69E-02
TMEM199	3.035	1.69E-02
ZNF396	3.035	1.69E-02
PLSCR1	3.034	1.70E-02
PCBP3	3.033	1.70E-02
FAM20C	3.033	1.70E-02
FOLR1	3.032	1.70E-02
HAUS3	3.032	1.70E-02
PPP2R5D	3.032	1.70E-02
SLC13A2	3.032	1.70E-02
SAMD4A	3.032	1.70E-02
IL6	3.031	1.70E-02
SDHAP1	3.031	1.70E-02
FAM32A	3.03	1.71E-02
TMEM82	3.03	1.71E-02
LCA5L	3.029	1.71E-02
ACOT6	3.029	1.71E-02
TACC2	3.029	1.71E-02
SARS	3.028	1.71E-02
ZNF831	3.027	1.72E-02
GP1BA	3.027	1.72E-02
SPATA22	3.025	1.72E-02
DBF4B	3.025	1.72E-02
VGLL4	3.025	1.72E-02
LINC00906	3.022	1.73E-02
WIBG	3.022	1.73E-02
CLEC7A	3.022	1.73E-02
PIGX	3.022	1.73E-02
OXTR	3.021	1.74E-02
KIAA1522	3.02	1.74E-02
IPMK	3.019	1.74E-02
RSBN1	3.018	1.74E-02
DNAJC24	3.017	1.75E-02
FBP1	3.016	1.75E-02
LHFP	3.016	1.75E-02
SRP68	3.014	1.75E-02
PCDHGB7	3.014	1.76E-02
PDSS2	3.013	1.76E-02
DCX	3.013	1.76E-02
HARS	3.011	1.76E-02
APH1A	3.011	1.76E-02
MEX3B	3.011	1.76E-02
TARS2	3.01	1.77E-02
NFE2L3	3.01	1.77E-02
RSPO2	3.009	1.77E-02
ALOX15	3.008	1.77E-02
CCL25	3.008	1.77E-02
MATN1	3.007	1.78E-02
C1QB	3.006	1.78E-02
KRT87P	3.006	1.78E-02
LGALS2	3.004	1.79E-02
MCAT	3.004	1.79E-02
ZADH2	3.002	1.79E-02
ZNF674-AS1	3.002	1.79E-02
HSD17B13	2.999	1.80E-02
FOXJ3	2.997	1.81E-02
STAT4	2.996	1.81E-02
CSRP2BP	2.996	1.81E-02
PET117	2.996	1.81E-02
RPL32	2.995	1.81E-02
TMEM261	2.995	1.81E-02
PRAMEF18	2.993	1.82E-02
PRAMEF19	2.993	1.82E-02
PRAMEF22	2.993	1.82E-02
PRAMEF3	2.993	1.82E-02
SLC13A3	2.993	1.82E-02
PSMB11	2.989	1.83E-02
EFNA5	2.989	1.83E-02
EIF3F	2.989	1.83E-02
SF3A3	2.988	1.83E-02
KIF2B	2.988	1.83E-02
ANGPTL2	2.987	1.84E-02
APOBEC1	2.987	1.84E-02
ELAVL4	2.985	1.84E-02
CDK5R1	2.984	1.85E-02
TBX21	2.982	1.85E-02
USP48	2.983	1.85E-02
SLC35A1	2.981	1.85E-02
ZFP41	2.981	1.86E-02
TSPAN3	2.981	1.86E-02
AHI1	2.979	1.86E-02
TMEM41B	2.979	1.86E-02
OXR1	2.979	1.86E-02
TCN2	2.978	1.86E-02
PRPF19	2.977	1.87E-02
ATP1A3	2.976	1.87E-02
TPD52L3	2.976	1.87E-02
ZNF492	2.975	1.87E-02
ZNF98	2.975	1.87E-02
WDR90	2.974	1.88E-02
FBF1	2.974	1.88E-02
NR3C1	2.974	1.88E-02
AP4M1	2.972	1.88E-02
ZNF816	2.972	1.88E-02
SLC35C1	2.97	1.89E-02
CCDC81	2.969	1.89E-02
KIAA2026	2.969	1.89E-02
SYF2	2.969	1.89E-02
HRAS	2.968	1.90E-02
MMP8	2.968	1.90E-02
ZCCHC3	2.968	1.90E-02
GGA2	2.967	1.90E-02
NEU2	2.967	1.90E-02
C7ORF13	2.964	1.91E-02
PRDM10	2.964	1.91E-02
GNLY	2.964	1.91E-02
EXOSC3	2.963	1.91E-02
KIAA1524	2.963	1.91E-02
PDLIM1	2.963	1.91E-02
HK1	2.962	1.92E-02
MAB21L1	2.959	1.93E-02
LYNX1	2.958	1.93E-02
DIAPH3	2.958	1.93E-02
BIVM-ERCC5	2.957	1.93E-02
ANAPC13	2.956	1.94E-02
KBTBD2	2.956	1.94E-02
ALYREF	2.955	1.94E-02
AAMP	2.955	1.94E-02
PARP9	2.954	1.94E-02
CACNA1A	2.953	1.95E-02
MTCP1	2.952	1.95E-02
SMAD5-AS1	2.952	1.95E-02
MCM7	2.951	1.95E-02
ZNF425	2.951	1.95E-02
SNORA49	2.951	1.95E-02
MEIOB	2.951	1.95E-02
KIAA0922	2.95	1.95E-02
PHF5A	2.947	1.96E-02
CCDC67	2.947	1.97E-02
KCND1	2.946	1.97E-02
S100A13	2.946	1.97E-02
PPP1CA	2.945	1.97E-02
MYO1C	2.943	1.98E-02
CCDC120	2.943	1.98E-02
MYO10	2.942	1.98E-02
RRM2	2.942	1.98E-02
COMMD5	2.941	1.98E-02
KIAA1731	2.94	1.99E-02
MAGEC2	2.937	2.00E-02
FER1L4	2.936	2.00E-02
MS4A8	2.936	2.00E-02
GCN1L1	2.935	2.01E-02
MLEC	2.935	2.01E-02
ZNF483	2.934	2.01E-02
ATP6V1H	2.934	2.01E-02
CLEC11A	2.933	2.01E-02
GPC6	2.933	2.01E-02
ZNF282	2.932	2.01E-02
CCDC170	2.931	2.02E-02
LINC00319	2.931	2.02E-02
FCAR	2.931	2.02E-02
SCN3A	2.93	2.02E-02
DCAF4L1	2.93	2.02E-02
SRGAP3-AS3	2.93	2.02E-02
ALX1	2.929	2.03E-02
PKM	2.928	2.03E-02
ZNF805	2.928	2.03E-02
FKSG29	2.928	2.03E-02
ZNF571	2.928	2.03E-02
TTC39B	2.927	2.03E-02
MAP2K6	2.926	2.03E-02
TCAIM	2.926	2.03E-02
IFITM3	2.925	2.04E-02
VPS52	2.925	2.04E-02
DCP1A	2.924	2.04E-02
RNA18S5	2.924	2.04E-02
ATP5B	2.923	2.04E-02
FBXO2	2.923	2.05E-02
TAL1	2.922	2.05E-02
ACTA1	2.921	2.05E-02
PDE3A	2.92	2.06E-02
APOC4	2.919	2.06E-02
STARD8	2.918	2.06E-02
ADH1B	2.917	2.07E-02
HLA-C	2.917	2.07E-02
SH3RF1	2.917	2.07E-02
LMAN1L	2.917	2.07E-02
RPL15	2.917	2.07E-02
SFR1	2.916	2.07E-02
PGBD2	2.915	2.07E-02
HIST1H2BH	2.915	2.07E-02
RBFOX2	2.914	2.08E-02
P2RX5	2.912	2.08E-02
P2RX5-TAX1BP3	2.912	2.08E-02
C1QC	2.911	2.09E-02
NUP62	2.912	2.09E-02
SPTLC2	2.911	2.09E-02
PPP2R2B	2.91	2.09E-02
HTN3	2.909	2.10E-02
CLEC3B	2.908	2.10E-02
C1QTNF2	2.907	2.10E-02
FAM135B	2.907	2.10E-02
GSTK1	2.907	2.10E-02
B4GALT2	2.906	2.10E-02
CTBP1	2.905	2.11E-02
TRO	2.905	2.11E-02
GNAO1	2.904	2.11E-02
KLK12	2.903	2.12E-02
ZNF202	2.903	2.12E-02
KRTAP4-3	2.902	2.12E-02
UTP3	2.902	2.12E-02
STK38	2.902	2.12E-02
PSMC5	2.901	2.12E-02
MS4A12	2.9	2.13E-02
PTPRB	2.9	2.13E-02
INSIG2	2.899	2.13E-02
CST2	2.899	2.13E-02
PLD6	2.899	2.13E-02
TBX15	2.899	2.13E-02
UST	2.897	2.14E-02
FBXO41	2.897	2.14E-02
OR2D3	2.896	2.14E-02
DRAP1	2.895	2.14E-02
FCGR1A	2.894	2.15E-02
MIA2	2.893	2.15E-02
ZNF765	2.894	2.15E-02
SLC8A3	2.892	2.15E-02
GPR133	2.892	2.16E-02
BARX2	2.891	2.16E-02
FADS6	2.891	2.16E-02
ANKRD6	2.89	2.16E-02
OR10J5	2.89	2.16E-02
ZYG11B	2.89	2.16E-02
GGH	2.889	2.16E-02
C22ORF42	2.889	2.17E-02
FERMT3	2.889	2.17E-02
TPI1	2.888	2.17E-02
SERPINB12	2.887	2.17E-02
SUMO1	2.887	2.17E-02
HMGCS2	2.886	2.18E-02
GFOD1	2.886	2.18E-02
CTNNBL1	2.885	2.18E-02
PCBD1	2.886	2.18E-02
SLC12A3	2.886	2.18E-02
LRRC59	2.884	2.18E-02
SLC22A25	2.883	2.19E-02
LY6G6D	2.882	2.19E-02
PDS5B	2.882	2.19E-02
CDC20	2.881	2.19E-02
MTM1	2.881	2.20E-02
SPRR1A	2.881	2.20E-02
SERPINA1	2.88	2.20E-02
S100Z	2.88	2.20E-02
BLZF1	2.879	2.20E-02
TSPYL6	2.879	2.20E-02
PLCG2	2.878	2.21E-02
CLCN7	2.878	2.21E-02
MTHFD1	2.878	2.21E-02
OSBP	2.877	2.21E-02
CLCN1	2.877	2.21E-02
BDAG1	2.877	2.21E-02
LOC100499484	2.877	2.21E-02
SAPCD1	2.875	2.22E-02
FAM60A	2.875	2.22E-02
LTBP1	2.875	2.22E-02
FMN1	2.875	2.22E-02
LOC100287163	2.875	2.22E-02
ZNF717	2.875	2.22E-02
RYR3	2.874	2.22E-02
APOBEC3A_B	2.872	2.23E-02
APOBEC3B	2.872	2.23E-02
MAP4K3	2.872	2.23E-02
PCM1	2.872	2.23E-02
SH3GL3	2.873	2.23E-02
GPR4	2.872	2.23E-02
SPOCK1	2.872	2.23E-02
TM4SF20	2.872	2.23E-02
PSIP1	2.871	2.23E-02
NUDT14	2.869	2.24E-02
TP53I3	2.869	2.24E-02
ENHO	2.867	2.25E-02
RPS3	2.865	2.26E-02
TOP2A	2.864	2.26E-02
CD14	2.864	2.26E-02
MTCH1	2.864	2.26E-02
CMTM1	2.863	2.26E-02
FUT6	2.862	2.27E-02
PROKR1	2.862	2.27E-02
GFI1	2.862	2.27E-02
TUBA4A	2.862	2.27E-02
PTPN7	2.861	2.27E-02
CYP2D6	2.86	2.27E-02
LOC101929829	2.86	2.27E-02
DUT	2.859	2.28E-02
ELSPBP1	2.859	2.28E-02
MAU2	2.859	2.28E-02
AQP12A	2.858	2.28E-02
AQP12B	2.858	2.28E-02
CDCA8	2.858	2.28E-02
GZMH	2.858	2.28E-02
C12ORF50	2.857	2.29E-02
MMS22L	2.857	2.29E-02
DAXX	2.856	2.29E-02
CAV3	2.855	2.29E-02
HDAC8	2.854	2.29E-02
P2RX7	2.854	2.30E-02
USB1	2.854	2.30E-02
ZNF329	2.854	2.30E-02
CRCT1	2.851	2.31E-02
KCNK9	2.851	2.31E-02
SNORA25	2.851	2.31E-02
DNAH5	2.85	2.31E-02
PKNOX1	2.849	2.32E-02
ERBB3	2.849	2.32E-02
GIMAP6	2.849	2.32E-02
GPBAR1	2.849	2.32E-02
RPS27L	2.848	2.32E-02
HNRNPC	2.848	2.32E-02
HLA-DQA2	2.847	2.32E-02
SYMPK	2.847	2.32E-02
KEAP1	2.846	2.33E-02
MAVS	2.845	2.33E-02
OR10J1	2.846	2.33E-02
ALCAM	2.845	2.33E-02
ZNF251	2.845	2.33E-02
PDE6G	2.844	2.34E-02
ILK	2.844	2.34E-02
JPH2	2.844	2.34E-02
TASP1	2.843	2.34E-02
C17ORF50	2.843	2.34E-02
ZC3H4	2.843	2.34E-02
NRSN2	2.841	2.35E-02
ACOT8	2.841	2.35E-02
PJA1	2.841	2.35E-02
YAP1	2.841	2.35E-02
PSMB2	2.841	2.35E-02
GNG7	2.84	2.35E-02
PIR	2.838	2.36E-02
AMBN	2.837	2.36E-02
ELL2	2.837	2.36E-02
C9ORF57	2.836	2.37E-02
EPHB3	2.836	2.37E-02
PCDH8	2.836	2.37E-02
WEE2	2.835	2.37E-02
OR4A16	2.835	2.37E-02
UBE2E3	2.834	2.37E-02
ZSCAN1	2.834	2.38E-02
FRZB	2.833	2.38E-02
FAM181B	2.833	2.38E-02
TTC25	2.832	2.38E-02
LAMP5	2.831	2.39E-02
RSAD2	2.831	2.39E-02
ADH7	2.83	2.39E-02
ZNF414	2.83	2.39E-02
HPR	2.828	2.40E-02
NGDN	2.829	2.40E-02
B3GALNT1	2.828	2.40E-02
RRAGC	2.828	2.40E-02
PHPT1	2.827	2.40E-02
MS4A7	2.826	2.41E-02
BPIFA4P	2.826	2.41E-02
KIF5A	2.824	2.42E-02
IFI44	2.823	2.42E-02
STIP1	2.823	2.42E-02
USP11	2.822	2.42E-02
BRPF1	2.822	2.42E-02
B3GALTL	2.82	2.43E-02
KCNMA1	2.82	2.43E-02
DCLRE1B	2.82	2.43E-02
SAMD15	2.82	2.43E-02
MRAS	2.819	2.43E-02
HARS2	2.819	2.44E-02
CUL7	2.819	2.44E-02
CTDP1	2.818	2.44E-02
UBE2S	2.818	2.44E-02
SOX3	2.818	2.44E-02
CENPL	2.817	2.44E-02
IRS2	2.817	2.45E-02
PCDHGB6	2.817	2.45E-02
SMOX	2.817	2.45E-02
TMEM132D	2.817	2.45E-02
PLG	2.816	2.45E-02
C7ORF33	2.816	2.45E-02
EML5	2.816	2.45E-02
STAB2	2.815	2.45E-02
DENND6B	2.814	2.46E-02
TLK2	2.813	2.46E-02
RGS6	2.813	2.46E-02
COL1A1	2.812	2.46E-02
ZNF354C	2.812	2.46E-02
CCKAR	2.812	2.47E-02
TRIM36	2.812	2.47E-02
EQTN	2.809	2.48E-02
ZNF81	2.809	2.48E-02
ZNF28	2.808	2.48E-02
ZNF468	2.808	2.48E-02
ZNF280D	2.806	2.49E-02
APC	2.806	2.49E-02
CSN1S1	2.805	2.49E-02
EFCAB1	2.805	2.49E-02
DCAKD	2.805	2.49E-02
GP6	2.804	2.50E-02
FTMT	2.804	2.50E-02
DEFB135	2.803	2.50E-02
ALPK1	2.802	2.50E-02
CHID1	2.802	2.50E-02
OASL	2.803	2.50E-02
DNAJB14	2.802	2.50E-02
ATF7IP2	2.801	2.51E-02
ZUFSP	2.801	2.51E-02
HCFC1R1	2.801	2.51E-02
TRPV1	2.801	2.51E-02
PCDHAC2	2.801	2.51E-02
SCO2	2.8	2.51E-02
ATP6V0A2	2.799	2.52E-02
CDC20B	2.799	2.52E-02
CNTN2	2.798	2.52E-02
KRTAP4-8	2.798	2.52E-02
NOC3L	2.798	2.52E-02
TSHR	2.798	2.52E-02
MCM3AP	2.798	2.52E-02
OFCC1	2.797	2.53E-02
MED24	2.796	2.53E-02
TMEM251	2.796	2.53E-02
PRELID2	2.795	2.53E-02
CHRNA2	2.794	2.54E-02
COX20	2.794	2.54E-02
GPI	2.793	2.54E-02
MSX2	2.793	2.55E-02
ETV3	2.792	2.55E-02
DGKD	2.792	2.55E-02
C22ORF31	2.792	2.55E-02
C5ORF24	2.791	2.55E-02
PPP2R3A	2.788	2.56E-02
FOXD4L2	2.788	2.57E-02
FOXD4L4	2.788	2.57E-02
FOXD4L5	2.788	2.57E-02
NIN	2.787	2.57E-02
GNB3	2.787	2.57E-02
OFD1	2.787	2.57E-02
SCARB1	2.786	2.57E-02
SPECC1L	2.786	2.57E-02
SPECC1L-ADORA2A	2.786	2.57E-02
CCDC69	2.786	2.58E-02
GATA4	2.785	2.58E-02
HIST1H3I	2.784	2.58E-02
PLCH2	2.784	2.58E-02
CENPN	2.783	2.59E-02
NCBP2	2.783	2.59E-02
EXOSC4	2.782	2.59E-02
TM2D3	2.782	2.59E-02
FGF23	2.779	2.60E-02
CYP4V2	2.779	2.60E-02
TBC1D23	2.779	2.60E-02
PPP1R2	2.779	2.60E-02
TRAT1	2.778	2.61E-02
USP54	2.778	2.61E-02
RTKN2	2.778	2.61E-02
BCL10	2.777	2.61E-02
ZNF454	2.776	2.62E-02
C10ORF118	2.776	2.62E-02
HCRT	2.775	2.62E-02
KDM2B	2.773	2.63E-02
LOC101060794	2.773	2.63E-02
USP32P2	2.773	2.63E-02
CD164L2	2.773	2.63E-02
EIF2S1	2.772	2.63E-02
NHS	2.771	2.64E-02
NME4	2.771	2.64E-02
CCNJ	2.77	2.64E-02
FGR	2.77	2.64E-02
ABCC6P2	2.77	2.64E-02
FAM178B	2.768	2.65E-02
IL33	2.768	2.65E-02
RCOR2	2.766	2.66E-02
FOXD4L3	2.764	2.67E-02
FOXD4L6	2.764	2.67E-02
APLN	2.764	2.67E-02
HEPHL1	2.764	2.67E-02
ANKRD46	2.764	2.67E-02
ESAM	2.764	2.67E-02
TF	2.763	2.67E-02
FGF7	2.763	2.68E-02
MRPL42	2.762	2.68E-02
CDC45	2.761	2.68E-02
HOXA10	2.76	2.69E-02
RRN3P1	2.759	2.69E-02
GPATCH2L	2.759	2.69E-02
TNFSF13B	2.759	2.69E-02
NLGN4X	2.757	2.70E-02
UFM1	2.757	2.70E-02
ARTN	2.756	2.71E-02
ATXN1L	2.756	2.71E-02
APOBEC3G	2.755	2.71E-02
ZFP14	2.755	2.71E-02
SOX15	2.754	2.72E-02
GTPBP10	2.753	2.72E-02
THAP6	2.751	2.73E-02
CRB2	2.751	2.73E-02
CA11	2.75	2.73E-02
THPO	2.75	2.73E-02
HYKK	2.748	2.74E-02
B4GALNT2	2.747	2.75E-02
DNAH8	2.746	2.75E-02
GMEB2	2.746	2.75E-02
RPH3A	2.745	2.76E-02
MEN1	2.744	2.76E-02
DLEU2	2.744	2.76E-02
XRCC2	2.743	2.77E-02
PPBPP1	2.742	2.77E-02
SF3B4	2.742	2.77E-02
SMPD3	2.742	2.77E-02
TRIM38	2.742	2.77E-02
SRC	2.742	2.77E-02
ZNF512	2.742	2.77E-02
LOC441493	2.741	2.77E-02
DNASE2B	2.741	2.78E-02
NSRP1	2.741	2.78E-02
KIR2DL1	2.74	2.78E-02
MAP4	2.74	2.78E-02
USP46	2.74	2.78E-02
LAMP3	2.739	2.78E-02
TOMM40	2.738	2.79E-02
FAM127C	2.738	2.79E-02
CXORF36	2.737	2.79E-02
RBMXL1	2.735	2.80E-02
PGAM2	2.735	2.80E-02
AP3D1	2.735	2.80E-02
ADM2	2.734	2.81E-02
PSMD11	2.734	2.81E-02
PRKCDBP	2.733	2.81E-02
SWT1	2.733	2.81E-02
RBM44	2.732	2.82E-02
APLF	2.731	2.82E-02
KRTAP25-1	2.731	2.82E-02
CETN1	2.73	2.83E-02
DHX15	2.73	2.83E-02
HSD17B7P2	2.73	2.83E-02
BCAS2	2.73	2.83E-02
POP7	2.729	2.83E-02
KAT2A	2.729	2.83E-02
UNC5C	2.728	2.83E-02
RFPL2	2.728	2.84E-02
RFPL3	2.728	2.84E-02
LOC101928689	2.727	2.84E-02
LINC00700	2.726	2.84E-02
SNRK	2.725	2.85E-02
GALNT18	2.725	2.85E-02
LOC642852	2.724	2.86E-02
STK36	2.723	2.86E-02
NR1I3	2.722	2.86E-02
HIST1H3H	2.722	2.86E-02
TEX29	2.722	2.86E-02
SEPP1	2.722	2.87E-02
SRXN1	2.719	2.88E-02
CD300C	2.719	2.88E-02
CNIH4	2.719	2.88E-02
BMP7	2.719	2.88E-02
MBTD1	2.719	2.88E-02
TADA2B	2.718	2.88E-02
DEFB109P1B	2.716	2.89E-02
UACA	2.716	2.89E-02
RBM6	2.715	2.90E-02
TRIM62	2.714	2.90E-02
ZNF785	2.714	2.90E-02
FLNA	2.713	2.90E-02
NKG7	2.712	2.91E-02
TBC1D13	2.712	2.91E-02
MTERFD2	2.712	2.91E-02
MYH8	2.712	2.91E-02
PRR5L	2.711	2.92E-02
C5ORF27	2.711	2.92E-02
SAP130	2.711	2.92E-02
MAP1A	2.711	2.92E-02
KRTAP10-11	2.71	2.92E-02
ARSD	2.71	2.92E-02
CSPG5	2.71	2.92E-02
CTSL3P	2.71	2.92E-02
EDARADD	2.709	2.92E-02
ATP1B2	2.709	2.93E-02
BRCA1	2.708	2.93E-02
E2F6	2.708	2.93E-02
IRAK1BP1	2.708	2.93E-02
MBOAT4	2.707	2.94E-02
PDPN	2.706	2.94E-02
CDC42EP5	2.705	2.94E-02
PTCD1	2.705	2.94E-02
CDC40	2.705	2.95E-02
MPPED2	2.705	2.95E-02
PRB1	2.705	2.95E-02
MACF1	2.703	2.95E-02
HS3ST4	2.703	2.96E-02
MMP20	2.703	2.96E-02
ANKRD13B	2.702	2.96E-02
KRT15	2.702	2.96E-02
TRIM2	2.702	2.96E-02
SLC41A2	2.702	2.96E-02
NUP210P1	2.702	2.96E-02
OR52L1	2.702	2.96E-02
TRIB2	2.701	2.96E-02
TTC22	2.701	2.96E-02
SPTA1	2.7	2.97E-02
MFNG	2.7	2.97E-02
NT5DC1	2.699	2.98E-02
CCL28	2.698	2.98E-02
PSAPL1	2.697	2.98E-02
ZNF581	2.697	2.99E-02
FBXW8	2.697	2.99E-02
ACP1	2.696	2.99E-02
CASK	2.695	2.99E-02
SLC39A13	2.696	2.99E-02
C13ORF35	2.695	2.99E-02
SNORA40	2.695	2.99E-02
EMR2	2.694	3.00E-02
TTC9	2.693	3.00E-02
LHX8	2.693	3.00E-02
CD38	2.693	3.01E-02
PDCL2	2.692	3.01E-02
ARL10	2.692	3.01E-02
FBXO6	2.692	3.01E-02
ZSWIM5	2.692	3.01E-02
INHBA	2.691	3.01E-02
GYPC	2.69	3.02E-02
MERTK	2.689	3.02E-02
GFAP	2.689	3.03E-02
ADAM3A	2.688	3.03E-02
UBQLN3	2.686	3.04E-02
LOC101929642	2.685	3.04E-02
EEF1G	2.684	3.05E-02
C4ORF26	2.684	3.05E-02
HACL1	2.683	3.06E-02
MSL3	2.682	3.06E-02
PARP16	2.682	3.06E-02
TPRKB	2.681	3.06E-02
USP28	2.681	3.07E-02
PIEZO2	2.68	3.07E-02
HSPBP1	2.68	3.07E-02
ICOS	2.68	3.07E-02
LEPROTL1	2.679	3.08E-02
SYPL2	2.679	3.08E-02
TMEM135	2.679	3.08E-02
RPGRIP1L	2.678	3.08E-02
NR3C2	2.678	3.08E-02
CKS1B	2.678	3.08E-02
PTGIR	2.677	3.08E-02
ADHFE1	2.677	3.08E-02
HDGFL1	2.677	3.09E-02
PRTG	2.677	3.09E-02
GPRASP1	2.677	3.09E-02
TTTY8	2.677	3.09E-02
TTTY8B	2.677	3.09E-02
LYRM2	2.676	3.09E-02
CEND1	2.675	3.09E-02
FAM127A	2.675	3.10E-02
NRXN2	2.675	3.10E-02
PACRGL	2.675	3.10E-02
COG2	2.675	3.10E-02
NPY2R	2.675	3.10E-02
WDR81	2.675	3.10E-02
CCRL2	2.674	3.10E-02
SLC2A9	2.674	3.10E-02
CASC10	2.673	3.10E-02
EGR2	2.672	3.11E-02
KLHL24	2.672	3.11E-02
ZNF839	2.672	3.11E-02
PTPN18	2.671	3.11E-02
PCDHB11	2.671	3.12E-02
GPM6A	2.671	3.12E-02
CPNE8	2.67	3.12E-02
CRHBP	2.669	3.12E-02
PRUNE	2.67	3.12E-02
HERC5	2.669	3.13E-02
RAPGEF3	2.669	3.13E-02
KCND2	2.668	3.13E-02
KPNA6	2.667	3.14E-02
SLC9B2	2.667	3.14E-02
TMX1	2.666	3.14E-02
RER1	2.665	3.15E-02
HIPK3	2.665	3.15E-02
C2ORF88	2.664	3.15E-02
DESI2	2.664	3.15E-02
TAF6	2.664	3.15E-02
GRAMD2	2.664	3.16E-02
MANEA	2.663	3.16E-02
RD3	2.662	3.16E-02
GPR64	2.662	3.17E-02
SGPP2	2.661	3.17E-02
ZNF347	2.661	3.17E-02
ZNF407	2.661	3.17E-02
WNK4	2.66	3.17E-02
ZNF74	2.66	3.17E-02
TMEM236	2.66	3.18E-02
TTLL13	2.66	3.18E-02
EIF1AX	2.659	3.18E-02
LYPD6B	2.659	3.18E-02
PDGFRL	2.658	3.18E-02
TRIML1	2.659	3.18E-02
ZNF594	2.658	3.18E-02
COQ2	2.658	3.18E-02
SQSTM1	2.658	3.18E-02
BTBD10	2.658	3.19E-02
LRRC41	2.658	3.19E-02
C10ORF55	2.655	3.20E-02
TMEM74B	2.655	3.20E-02
KRTAP7-1	2.655	3.20E-02
MYL4	2.655	3.20E-02
PIGO	2.654	3.20E-02
PON3	2.653	3.21E-02
CDK1	2.651	3.22E-02
CDC42BPB	2.651	3.22E-02
PPM1B	2.651	3.22E-02
CDR2	2.651	3.22E-02
LOC101060399	2.651	3.22E-02
TM9SF1	2.651	3.22E-02
ARL13A	2.651	3.22E-02
CAST	2.651	3.22E-02
DUS3L	2.65	3.23E-02
ARHGDIA	2.65	3.23E-02
C8ORF46	2.649	3.23E-02
OR51G1	2.648	3.24E-02
CBLN3	2.647	3.24E-02
DUSP5	2.645	3.25E-02
MPP7	2.645	3.25E-02
ODF2	2.645	3.25E-02
PRND	2.645	3.25E-02
PATE3	2.645	3.26E-02
NMT1	2.644	3.26E-02
ZNF296	2.644	3.26E-02
PIWIL2	2.644	3.26E-02
DPP7	2.643	3.26E-02
WASF3	2.643	3.26E-02
SPEM1	2.643	3.27E-02
TRIM5	2.642	3.27E-02
TOMM70A	2.641	3.28E-02
KRTAP10-4	2.64	3.28E-02
TSPAN7	2.64	3.28E-02
GPR183	2.639	3.29E-02
ARL9	2.639	3.29E-02
FAM109A	2.639	3.29E-02
TBC1D8B	2.638	3.29E-02
NSUN5P2	2.637	3.30E-02
PRKCH	2.636	3.30E-02
TBC1D32	2.635	3.31E-02
CCL16	2.635	3.31E-02
VPS13D	2.635	3.31E-02
KLHL17	2.634	3.32E-02
SPNS1	2.634	3.32E-02
CLEC6A	2.634	3.32E-02
COMT	2.634	3.32E-02
LRGUK	2.634	3.32E-02
MUM1	2.633	3.32E-02
EXT1	2.632	3.32E-02
ZNF507	2.631	3.33E-02
AFTPH	2.631	3.33E-02
GAS2L1	2.63	3.33E-02
KIAA1671	2.63	3.34E-02
TLR5	2.63	3.34E-02
P21	2.629	3.34E-02
INO80C	2.629	3.34E-02
SAC3D1	2.628	3.34E-02
C11ORF94	2.627	3.35E-02
CRIP1	2.627	3.35E-02
GTPBP2	2.627	3.36E-02
RAE1	2.626	3.36E-02
HCN2	2.626	3.36E-02
VPS33B	2.626	3.36E-02
TMEM55B	2.625	3.36E-02
AXL	2.625	3.36E-02
IRAK4	2.625	3.37E-02
IFIT1B	2.624	3.37E-02
LAP3	2.624	3.37E-02
PTPRR	2.624	3.37E-02
FSCN2	2.624	3.37E-02
BRD8	2.623	3.38E-02
GAS6	2.622	3.38E-02
RNF148	2.622	3.38E-02
ATF7	2.622	3.38E-02
TRIP11	2.621	3.39E-02
SERPINE1	2.621	3.39E-02
C17ORF104	2.621	3.39E-02
NRIP1	2.621	3.39E-02
C6ORF165	2.62	3.39E-02
FST	2.62	3.39E-02
NT5C1A	2.619	3.40E-02
REG1B	2.619	3.40E-02
SBK1	2.619	3.40E-02
CR2	2.619	3.40E-02
FOXN2	2.618	3.40E-02
MOB3B	2.618	3.40E-02
SERTAD3	2.618	3.40E-02
VSTM2B	2.617	3.41E-02
FAM160B1	2.615	3.42E-02
STK32C	2.615	3.42E-02
NHEJ1	2.614	3.43E-02
PXT1	2.614	3.43E-02
DLST	2.614	3.43E-02
HIST1H2AC	2.614	3.43E-02
AADACL4	2.613	3.43E-02
PWP2	2.613	3.43E-02
CDC25B	2.613	3.43E-02
FIGNL2	2.613	3.43E-02
CLDN25	2.613	3.43E-02
OR6K6	2.613	3.43E-02
TMEM109	2.612	3.44E-02
FAM129B	2.611	3.44E-02
PPFIBP2	2.611	3.44E-02
SPAG5	2.61	3.45E-02
LCTL	2.609	3.45E-02
SCN3B	2.608	3.46E-02
VAMP2	2.608	3.46E-02
ANO1	2.608	3.46E-02
MYOZ2	2.607	3.46E-02
FAM24A	2.606	3.47E-02
MRPS31P5	2.606	3.47E-02
THSD1	2.606	3.47E-02
CDNF	2.605	3.47E-02
AFAP1	2.605	3.48E-02
CCNG2	2.605	3.48E-02
PTN	2.605	3.48E-02
FGGY	2.604	3.48E-02
KLF4	2.604	3.48E-02
RNF103	2.604	3.48E-02
LY86	2.603	3.49E-02
SP100	2.602	3.49E-02
RERGL	2.602	3.49E-02
NIPBL	2.601	3.50E-02
RNF38	2.601	3.50E-02
HGF	2.601	3.50E-02
CHL1	2.601	3.50E-02
HMGCL	2.601	3.50E-02
RPL5	2.601	3.50E-02
SPANXN2	2.601	3.50E-02
CCDC152	2.6	3.51E-02
THUMPD1	2.6	3.51E-02
CLSTN2	2.599	3.51E-02
KRTAP19-6	2.598	3.52E-02
OR52K2	2.598	3.52E-02
P2RY10	2.597	3.52E-02
TREX1	2.597	3.52E-02
CCDC181	2.597	3.52E-02
APOLD1	2.597	3.53E-02
OCIAD2	2.597	3.53E-02
SYK	2.596	3.53E-02
TRERF1	2.594	3.54E-02
SAE1	2.592	3.55E-02
KRT35	2.592	3.55E-02
TMSB4Y	2.592	3.55E-02
HNRNPAB	2.591	3.56E-02
IKBKG	2.591	3.56E-02
SLC6A2	2.591	3.56E-02
PLCL1	2.59	3.56E-02
SPATA13	2.59	3.57E-02
PRPF8	2.589	3.57E-02
SHROOM4	2.589	3.57E-02
RARRES1	2.589	3.57E-02
TAS2R8	2.589	3.57E-02
RAB32	2.588	3.58E-02
JADE3	2.588	3.58E-02
COLGALT2	2.588	3.58E-02
GALNT11	2.588	3.58E-02
RASSF9	2.588	3.58E-02
IFI35	2.587	3.58E-02
CORO2B	2.586	3.59E-02
NIM1	2.585	3.60E-02
HTR3D	2.584	3.60E-02
CCDC9	2.583	3.60E-02
GPR37L1	2.582	3.61E-02
HIST1H1B	2.581	3.62E-02
GEN1	2.581	3.62E-02
C6ORF25	2.581	3.62E-02
EPHX1	2.58	3.62E-02
ZNF385A	2.58	3.63E-02
RAB5A	2.58	3.63E-02
ORC2	2.578	3.64E-02
GPAT2	2.578	3.64E-02
TAF5L	2.578	3.64E-02
HOXA2	2.578	3.64E-02
ING3	2.578	3.64E-02
HNMT	2.577	3.64E-02
LINC00308	2.575	3.65E-02
HHATL	2.575	3.65E-02
RSPH1	2.574	3.66E-02
CLPSL1	2.574	3.66E-02
DDR2	2.574	3.66E-02
SGMS2	2.573	3.66E-02
NTN5	2.573	3.67E-02
DYNLRB1	2.572	3.67E-02
LRP1	2.571	3.68E-02
CIB1	2.571	3.68E-02
UBXN11	2.571	3.68E-02
ZGLP1	2.571	3.68E-02
TBCB	2.571	3.68E-02
VNN1	2.571	3.68E-02
SECISBP2	2.571	3.68E-02
VASH1	2.57	3.68E-02
PPP6R1	2.57	3.69E-02
TLR7	2.569	3.69E-02
TTC26	2.568	3.70E-02
FKBP2	2.568	3.70E-02
BUD13	2.567	3.70E-02
EXO5	2.567	3.70E-02
FAM47C	2.567	3.70E-02
DPCD	2.567	3.70E-02
SGK494	2.567	3.71E-02
TREML1	2.566	3.71E-02
S1PR5	2.566	3.71E-02
VKORC1L1	2.565	3.71E-02
FAM115C	2.565	3.71E-02
LOC101928422	2.565	3.71E-02
LOC101930379	2.565	3.71E-02
LOC154761	2.565	3.71E-02
PSG1	2.565	3.72E-02
DLX4	2.565	3.72E-02
RAX	2.565	3.72E-02
C7ORF55	2.564	3.72E-02
RINT1	2.564	3.72E-02
TINF2	2.563	3.73E-02
PTPRG	2.562	3.73E-02
ISOC2	2.562	3.73E-02
TOR4A	2.562	3.73E-02
GIMAP2	2.562	3.74E-02
SGCB	2.562	3.74E-02
CDKL4	2.561	3.74E-02
MGLL	2.561	3.74E-02
RP11-66B24.1	2.56	3.74E-02
OR52B2	2.56	3.75E-02
ZSCAN26	2.56	3.75E-02
CCDC42B	2.56	3.75E-02
PDE4D	2.56	3.75E-02
MORN1	2.559	3.75E-02
OR10AD1	2.559	3.75E-02
SRR	2.559	3.75E-02
HCP5	2.559	3.75E-02
UTP23	2.559	3.75E-02
TUBB1	2.558	3.76E-02
RSL24D1	2.558	3.76E-02
ZNF776	2.558	3.76E-02
MT1G	2.557	3.76E-02
PLXND1	2.557	3.76E-02
CAMKMT	2.557	3.76E-02
NDC1	2.557	3.76E-02
ARPP19	2.557	3.77E-02
PRPF38B	2.557	3.77E-02
KIAA0020	2.556	3.77E-02
AVPR2	2.556	3.77E-02
IL6ST	2.555	3.77E-02
PARD6B	2.555	3.78E-02
CES5A	2.555	3.78E-02
RPL22	2.555	3.78E-02
LGALS17A	2.554	3.78E-02
GPR26	2.553	3.79E-02
DHRS4L1	2.553	3.79E-02
C17ORF97	2.553	3.79E-02
CLASP1	2.552	3.79E-02
CNTNAP4	2.552	3.79E-02
GPR171	2.551	3.80E-02
STON1	2.551	3.80E-02
ESR1	2.55	3.81E-02
LOC100996809	2.55	3.81E-02
SLCO4A1	2.549	3.81E-02
DNM1	2.549	3.82E-02
SUOX	2.548	3.82E-02
VN1R4	2.548	3.82E-02
IPP	2.547	3.83E-02
[truncated: 416 more rows]
