# Supplementary material for: Integrating Transcriptomics, Genomics, and Imaging in Alzheimer's Disease: A Federated Model
Source: Front Radiol. 2022 Jan 21;1:777030. doi: 10.3389/fradi.2021.777030 (PMC10365097; doi:10.3389/fradi.2021.777030)
Supplement: Supplementary file 3 [file Table_3.csv]

Sig_gene	Fstat	Pval
AIF1L	6.685	2.91E-05
KRT23	6.613	3.31E-05
CA2	6.358	5.21E-05
C2ORF88	6.013	9.59E-05
HSPA1A	5.926	1.12E-04
LRGUK	5.88	1.22E-04
LGALS3BP	5.846	1.29E-04
IFT46	5.768	1.48E-04
DDX23	5.752	1.52E-04
FAM166B	5.63	1.89E-04
PECAM1	5.627	1.90E-04
ACOX2	5.609	1.96E-04
UAP1	5.381	2.94E-04
GBX1	5.312	3.32E-04
TIGD3	5.149	4.42E-04
MTHFS	5.131	4.56E-04
ST20-MTHFS	5.131	4.56E-04
C17ORF51	5.082	4.97E-04
MAP2K3	4.965	6.11E-04
NUP214	4.963	6.13E-04
SLC6A18	4.915	6.66E-04
ANGPTL3	4.888	6.99E-04
TNFRSF10C	4.86	7.34E-04
TMEM164	4.842	7.58E-04
SIX3	4.823	7.84E-04
SSH2	4.77	8.59E-04
LOC254896	4.744	8.99E-04
SLC45A4	4.733	9.17E-04
RCN3	4.726	9.29E-04
DAPK2	4.706	9.61E-04
CCNJL	4.69	9.89E-04
DIO2	4.669	1.03E-03
PKNOX1	4.645	1.07E-03
TMEM114	4.618	1.12E-03
CDH2	4.605	1.15E-03
RPGRIP1	4.597	1.16E-03
PPIA	4.575	1.21E-03
GPR97	4.533	1.30E-03
REPS2	4.529	1.31E-03
CPPED1	4.526	1.32E-03
CCDC6	4.515	1.34E-03
SKI	4.513	1.35E-03
TBCK	4.51	1.36E-03
ADRB1	4.496	1.39E-03
MROH8	4.495	1.39E-03
MAF	4.493	1.40E-03
PHKA1	4.486	1.41E-03
AOC2	4.476	1.44E-03
SLC44A2	4.427	1.57E-03
FGD4	4.418	1.59E-03
CLOCK	4.404	1.63E-03
GPR162	4.405	1.63E-03
RNASET2	4.388	1.68E-03
ST6GALNAC2	4.387	1.68E-03
LRRC28	4.327	1.86E-03
MZT2A	4.323	1.88E-03
FCGR3A	4.291	1.99E-03
SCD5	4.266	2.07E-03
FGF1	4.263	2.08E-03
ZBTB12	4.235	2.19E-03
FAM104A	4.231	2.20E-03
ALOX5	4.22	2.24E-03
ASB15	4.218	2.25E-03
ELL2	4.217	2.26E-03
C5	4.213	2.27E-03
TMED4	4.213	2.27E-03
C10ORF54	4.211	2.28E-03
MBOAT7	4.204	2.31E-03
CHIA	4.193	2.35E-03
NRD1	4.183	2.39E-03
ZNF763	4.184	2.39E-03
EFHC2	4.178	2.42E-03
CDC123	4.172	2.44E-03
RFTN1	4.169	2.45E-03
AGAP5	4.164	2.47E-03
ITM2C	4.158	2.50E-03
CBS	4.155	2.51E-03
LAPTM5	4.131	2.62E-03
PHLDB2	4.119	2.68E-03
XKR8	4.119	2.68E-03
CWH43	4.107	2.73E-03
SLC22A1	4.103	2.75E-03
DPEP2	4.101	2.76E-03
ISLR	4.091	2.81E-03
AOC3	4.089	2.82E-03
MYO10	4.085	2.84E-03
TTYH2	4.084	2.85E-03
AHNAK	4.076	2.88E-03
GPR107	4.076	2.88E-03
USP4	4.07	2.91E-03
ZNF487	4.053	3.00E-03
ARHGDIB	4.037	3.08E-03
DPP8	4.037	3.08E-03
SAMD4A	4.036	3.09E-03
PKDREJ	4.033	3.11E-03
ENTPD1	4.03	3.12E-03
RNASE7	4.029	3.13E-03
A1BG	4.023	3.16E-03
FLOT1	4.023	3.16E-03
BRWD3	4.02	3.18E-03
CCDC180	4.014	3.21E-03
SOCS1	4.013	3.22E-03
AGBL4	4.009	3.24E-03
KRTCAP3	4.006	3.25E-03
ZNF575	4.004	3.27E-03
LOC284751	4.001	3.28E-03
TMED10	4.001	3.28E-03
TTC31	4.001	3.28E-03
CMC1	3.989	3.35E-03
FCGBP	3.99	3.35E-03
GP1BA	3.987	3.36E-03
CYB5B	3.984	3.38E-03
WDR26	3.964	3.50E-03
E2F2	3.954	3.56E-03
SDC1	3.953	3.57E-03
HOPX	3.941	3.64E-03
SORL1	3.935	3.68E-03
CDH20	3.93	3.71E-03
DOCK2	3.923	3.76E-03
OAZ1	3.913	3.82E-03
JARID2	3.909	3.85E-03
FGFBP2	3.904	3.88E-03
ITGA8	3.899	3.92E-03
CCDC149	3.897	3.93E-03
SNX27	3.879	4.05E-03
LOC100506276	3.876	4.08E-03
PGD	3.872	4.10E-03
SLC8B1	3.872	4.10E-03
EMR3	3.868	4.13E-03
TAF8	3.866	4.15E-03
MAB21L3	3.862	4.17E-03
ATXN1	3.861	4.18E-03
KRTAP12-1	3.861	4.18E-03
KRTAP12-2	3.861	4.18E-03
TMEM42	3.857	4.21E-03
TMCC1	3.854	4.23E-03
CYP4F11	3.848	4.28E-03
FKRP	3.844	4.31E-03
XRCC1	3.84	4.33E-03
CARS2	3.827	4.43E-03
CETP	3.828	4.43E-03
HDGF	3.827	4.43E-03
ACTN1	3.826	4.44E-03
LIN7A	3.824	4.45E-03
FOXL2	3.821	4.48E-03
C1ORF21	3.817	4.51E-03
C1ORF61	3.812	4.55E-03
RNF175	3.812	4.55E-03
DCAF12	3.807	4.59E-03
C1ORF101	3.805	4.60E-03
C6ORF25	3.803	4.62E-03
HIST1H2BB	3.794	4.69E-03
SNCA	3.793	4.70E-03
LOC100132832	3.79	4.72E-03
PMS2L2	3.79	4.72E-03
PMS2P1	3.79	4.72E-03
PMS2P3	3.79	4.72E-03
PMS2P4	3.79	4.72E-03
PMS2P5	3.79	4.72E-03
SEMA4D	3.782	4.79E-03
CYP4F3	3.779	4.81E-03
BCL2L1	3.774	4.86E-03
ANKS1A	3.772	4.87E-03
JAZF1	3.773	4.87E-03
HEMGN	3.771	4.88E-03
ZNF767	3.769	4.90E-03
PPM1F	3.768	4.91E-03
SIGLEC7	3.761	4.97E-03
TYR	3.754	5.02E-03
ADCY10	3.749	5.07E-03
SRPK2	3.749	5.07E-03
NCF2	3.746	5.09E-03
H1F0	3.739	5.16E-03
PLCG2	3.733	5.21E-03
FGD3	3.73	5.24E-03
C18ORF42	3.728	5.26E-03
NRN1	3.716	5.36E-03
FAM168A	3.715	5.38E-03
IFI27	3.71	5.42E-03
LILRA3	3.708	5.44E-03
AHSP	3.707	5.45E-03
HCK	3.699	5.53E-03
PAK1	3.698	5.53E-03
GCAT	3.696	5.55E-03
FBXO7	3.69	5.61E-03
ARL6IP1	3.689	5.62E-03
PTGDR	3.689	5.62E-03
GMPR	3.687	5.64E-03
BNIP3L	3.686	5.65E-03
PIANP	3.683	5.67E-03
MRC2	3.683	5.68E-03
NDST2	3.682	5.69E-03
COMMD7	3.681	5.70E-03
IP6K2	3.672	5.78E-03
TXNRD3	3.67	5.81E-03
TXNRD3NB	3.67	5.81E-03
ADIPOR1	3.667	5.84E-03
KRTAP10-9	3.665	5.86E-03
ZNF384	3.663	5.88E-03
C12ORF29	3.658	5.92E-03
LOXHD1	3.657	5.93E-03
C2ORF90	3.647	6.05E-03
CBLC	3.645	6.06E-03
PRPH2	3.645	6.06E-03
TSPY10	3.646	6.06E-03
TSPY1	3.646	6.06E-03
TSPY2	3.646	6.06E-03
TSPY3	3.646	6.06E-03
TSPY4	3.646	6.06E-03
TSPY8	3.646	6.06E-03
TMSB15B	3.638	6.14E-03
RANBP2	3.629	6.23E-03
RGPD1	3.629	6.23E-03
RGPD2	3.629	6.23E-03
CXCR2	3.619	6.34E-03
LILRB3	3.613	6.41E-03
LOC101929809	3.613	6.41E-03
SERPINA1	3.611	6.42E-03
CUTA	3.611	6.43E-03
IGF1R	3.608	6.46E-03
CWC25	3.604	6.51E-03
ARHGAP9	3.602	6.52E-03
THBS1	3.603	6.52E-03
AIDA	3.601	6.54E-03
NLRP12	3.594	6.61E-03
ATPIF1	3.592	6.64E-03
PROS1	3.591	6.65E-03
RNF11	3.59	6.66E-03
ELOVL7	3.588	6.68E-03
ADAMTS1	3.585	6.72E-03
CGB1	3.571	6.88E-03
CGB2	3.571	6.88E-03
BRD8	3.569	6.90E-03
OR10A3	3.57	6.90E-03
EPHB4	3.565	6.95E-03
GPN1	3.564	6.96E-03
DGAT2	3.564	6.97E-03
MFI2	3.56	7.01E-03
PRKAR2B	3.559	7.02E-03
DOCK5	3.556	7.06E-03
CEP19	3.553	7.09E-03
SLC38A6	3.552	7.11E-03
XPO6	3.55	7.13E-03
TLE3	3.542	7.23E-03
PARP4	3.541	7.25E-03
APAF1	3.54	7.26E-03
TBXAS1	3.54	7.26E-03
AQP9	3.539	7.27E-03
UGDH	3.531	7.37E-03
IFITM2	3.53	7.38E-03
ZNF334	3.527	7.42E-03
ATP6V1B2	3.519	7.52E-03
LPAR2	3.517	7.54E-03
RSU1	3.517	7.54E-03
CASC1	3.516	7.56E-03
MGAT1	3.515	7.57E-03
TAGLN2	3.514	7.58E-03
LAMA1	3.509	7.65E-03
PYGL	3.508	7.66E-03
EXOC3L1	3.507	7.68E-03
OR10G4	3.507	7.68E-03
STRADB	3.506	7.69E-03
ZNF137P	3.506	7.69E-03
LINC01002	3.503	7.73E-03
MCM8	3.497	7.81E-03
PGM2L1	3.494	7.84E-03
UBE2S	3.493	7.86E-03
TGOLN2	3.492	7.88E-03
CAPZB	3.49	7.90E-03
MKRN1	3.49	7.90E-03
GK5	3.488	7.94E-03
C2ORF71	3.486	7.96E-03
ACSS3	3.485	7.97E-03
PILRA	3.484	7.99E-03
UGT2B10	3.483	7.99E-03
RTFDC1	3.48	8.04E-03
TNF	3.48	8.04E-03
ZNF385D	3.48	8.04E-03
ANKS4B	3.476	8.10E-03
RTN4R	3.471	8.17E-03
GPR62	3.469	8.19E-03
SPTA1	3.466	8.24E-03
FAM46C	3.459	8.33E-03
ZNHIT2	3.459	8.33E-03
SEMA5A	3.456	8.38E-03
ZNF106	3.454	8.41E-03
SP110	3.445	8.54E-03
KLRAP1	3.436	8.67E-03
MTMR9	3.433	8.71E-03
BBC3	3.431	8.74E-03
ZNF814	3.431	8.74E-03
STAG3L4	3.431	8.75E-03
GFPT1	3.428	8.79E-03
STX3	3.428	8.79E-03
DOK5	3.427	8.80E-03
SIRPA	3.425	8.83E-03
FECH	3.422	8.87E-03
VPS37C	3.422	8.88E-03
ABT1	3.415	8.98E-03
RPUSD2	3.415	8.99E-03
CSF3R	3.413	9.01E-03
FSCN2	3.413	9.01E-03
GRHL1	3.411	9.05E-03
PIM1	3.411	9.05E-03
NRIP3	3.41	9.06E-03
TRAPPC12	3.41	9.06E-03
AKR1C2	3.409	9.08E-03
NCF4	3.409	9.08E-03
CD160	3.408	9.10E-03
DNAJC5G	3.407	9.11E-03
CUEDC2	3.406	9.12E-03
SEMA6B	3.395	9.30E-03
PPP2R2B	3.393	9.32E-03
VNN3	3.391	9.36E-03
ID2	3.389	9.39E-03
LYG1	3.389	9.39E-03
PITPNA	3.389	9.39E-03
HAL	3.389	9.40E-03
ACSS2	3.385	9.46E-03
VPS8	3.385	9.46E-03
PRSS1	3.382	9.51E-03
DCK	3.378	9.57E-03
YIPF5	3.378	9.57E-03
RPL7L1	3.373	9.65E-03
WAC-AS1	3.373	9.65E-03
TACO1	3.369	9.71E-03
NFE2L3	3.366	9.77E-03
RSPH3	3.366	9.77E-03
PLCD3	3.365	9.78E-03
TBC1D22B	3.364	9.80E-03
PRSS23	3.363	9.81E-03
RASD1	3.358	9.90E-03
NEXN	3.357	9.91E-03
ZNF211	3.356	9.93E-03
LRRC24	3.353	9.99E-03
ENSA	3.352	1.00E-02
HRH2	3.352	1.00E-02
RAB2B	3.351	1.00E-02
PNLDC1	3.344	1.01E-02
TBL1X	3.349	1.01E-02
ASF1B	3.342	1.02E-02
MXD1	3.341	1.02E-02
PAX9	3.34	1.02E-02
PLXDC2	3.341	1.02E-02
SHKBP1	3.342	1.02E-02
SLC16A3	3.34	1.02E-02
TGM7	3.34	1.02E-02
FAM78A	3.332	1.03E-02
MFN2	3.335	1.03E-02
CYP4F2	3.329	1.04E-02
MRP63	3.33	1.04E-02
PIP4K2A	3.331	1.04E-02
ARAP2	3.321	1.05E-02
EMC3	3.321	1.05E-02
ODF3L2	3.326	1.05E-02
TSTD2	3.324	1.05E-02
PAGE2B	3.317	1.06E-02
CARD6	3.314	1.07E-02
DALRD3	3.31	1.07E-02
IMPA2	3.313	1.07E-02
TREM1	3.312	1.07E-02
ZSWIM4	3.312	1.07E-02
CHST11	3.308	1.08E-02
GZMB	3.307	1.08E-02
PRPSAP1	3.307	1.08E-02
PTAFR	3.308	1.08E-02
PXK	3.306	1.08E-02
RPL34-AS1	3.306	1.08E-02
CEP63	3.299	1.09E-02
ATL3	3.295	1.10E-02
CMTR1	3.298	1.10E-02
ADH5	3.293	1.11E-02
MTF1	3.292	1.11E-02
NKD1	3.29	1.11E-02
PACSIN2	3.288	1.11E-02
PTPRN	3.293	1.11E-02
ADRA2B	3.287	1.12E-02
C10ORF62	3.284	1.12E-02
KLRC3	3.285	1.12E-02
LINC00570	3.283	1.12E-02
NCF1	3.287	1.12E-02
NCF1B	3.287	1.12E-02
NCF1C	3.287	1.12E-02
SLX4IP	3.274	1.14E-02
WWC3	3.277	1.14E-02
MAPRE3	3.272	1.15E-02
OR4C11	3.269	1.15E-02
TMEM88	3.269	1.15E-02
CLEC3A	3.265	1.16E-02
ITGA2B	3.264	1.16E-02
CGB	3.261	1.17E-02
CGB5	3.261	1.17E-02
CGB7	3.261	1.17E-02
CGB8	3.261	1.17E-02
CST1	3.261	1.17E-02
LRG1	3.259	1.17E-02
TFPI2	3.258	1.17E-02
MBNL3	3.253	1.18E-02
SPANXA1	3.256	1.18E-02
SPANXA2	3.256	1.18E-02
SPANXC	3.256	1.18E-02
SPANXD	3.256	1.18E-02
SPANXE	3.256	1.18E-02
FGFR1OP2	3.249	1.19E-02
KLC3	3.249	1.19E-02
TP53RK	3.252	1.19E-02
BASP1	3.246	1.20E-02
SLC43A2	3.246	1.20E-02
SPAG11A	3.246	1.20E-02
SPAG11B	3.246	1.20E-02
AFTPH	3.242	1.21E-02
TMPRSS11BNL	3.239	1.21E-02
UBE2J2	3.242	1.21E-02
JDP2	3.234	1.22E-02
METTL21B	3.235	1.22E-02
IER3IP1	3.23	1.23E-02
TPX2	3.232	1.23E-02
ARX	3.225	1.24E-02
KIAA0513	3.224	1.24E-02
KPNB1	3.225	1.24E-02
SLC7A9	3.228	1.24E-02
TBC1D14	3.225	1.24E-02
ZNF581	3.227	1.24E-02
ADRB2	3.22	1.25E-02
FRMD4A	3.22	1.25E-02
GSDMA	3.222	1.25E-02
SNX33	3.223	1.25E-02
ZDHHC18	3.22	1.25E-02
GBP5	3.214	1.26E-02
CPQ	3.21	1.27E-02
FSHB	3.211	1.27E-02
ARL4C	3.208	1.28E-02
IGF2R	3.207	1.28E-02
KCNH4	3.208	1.28E-02
SCAP	3.203	1.29E-02
THOC5	3.203	1.29E-02
HMGN3	3.196	1.30E-02
RAP2A	3.196	1.30E-02
B4GALT2	3.193	1.31E-02
LAT2	3.195	1.31E-02
ZNF771	3.195	1.31E-02
PPFIBP2	3.191	1.32E-02
TRAM1	3.189	1.32E-02
ATG7	3.183	1.33E-02
CUL4A	3.186	1.33E-02
KLHDC8A	3.185	1.33E-02
SLC27A5	3.184	1.33E-02
UPF3A	3.182	1.34E-02
CCM2	3.178	1.35E-02
TMEM127	3.176	1.35E-02
NSUN7	3.172	1.36E-02
PHYH	3.171	1.36E-02
PPP5C	3.173	1.36E-02
PER3	3.164	1.37E-02
TPM1	3.167	1.37E-02
ADAMTS8	3.164	1.38E-02
EPHB1	3.162	1.38E-02
RGL2	3.161	1.38E-02
SYNCRIP	3.161	1.38E-02
LRIG3	3.153	1.40E-02
TSEN34	3.154	1.40E-02
TTC18	3.152	1.40E-02
C4ORF47	3.149	1.41E-02
RBM23	3.148	1.41E-02
RPIA	3.149	1.41E-02
SPATA9	3.15	1.41E-02
TMEM106A	3.148	1.41E-02
YIPF1	3.151	1.41E-02
BTBD10	3.147	1.42E-02
FAM212B	3.147	1.42E-02
NME7	3.147	1.42E-02
TMEM56-RWDD3	3.143	1.43E-02
COPRS	3.139	1.44E-02
ENAH	3.136	1.44E-02
ISL2	3.136	1.44E-02
SAMD8	3.138	1.44E-02
ZFP1	3.136	1.44E-02
GUCY2F	3.134	1.45E-02
KEL	3.133	1.45E-02
LOC100271836	3.134	1.45E-02
RFX2	3.134	1.45E-02
GSG1	3.131	1.46E-02
LOC389705	3.129	1.46E-02
MCTP2	3.128	1.46E-02
RHAG	3.128	1.46E-02
SLC25A15	3.129	1.46E-02
CUEDC1	3.125	1.47E-02
SLC15A3	3.127	1.47E-02
SNORD10	3.126	1.47E-02
SPRTN	3.124	1.47E-02
STX2	3.125	1.47E-02
C4ORF46	3.123	1.48E-02
LTBP3	3.12	1.48E-02
MIR17HG	3.116	1.49E-02
MPZL1	3.118	1.49E-02
SPATA32	3.118	1.49E-02
ZNF239	3.116	1.49E-02
PTPN5	3.114	1.50E-02
TTLL4	3.109	1.51E-02
CSRNP2	3.104	1.52E-02
ADD2	3.101	1.53E-02
CDH15	3.1	1.53E-02
GNAZ	3.1	1.53E-02
YPEL3	3.102	1.53E-02
DGKG	3.099	1.54E-02
PPP1R15A	3.097	1.54E-02
ARNT	3.093	1.55E-02
RECQL	3.092	1.55E-02
VSTM5	3.094	1.55E-02
POLR3D	3.089	1.56E-02
C7ORF73	3.087	1.57E-02
CAMK1G	3.087	1.57E-02
FXYD3	3.085	1.57E-02
PDE1C	3.086	1.57E-02
HHIPL2	3.082	1.58E-02
KAT2A	3.084	1.58E-02
NDUFAB1	3.081	1.58E-02
UNC79	3.082	1.58E-02
CDKN2D	3.077	1.59E-02
HBQ1	3.079	1.59E-02
MSANTD3	3.077	1.59E-02
NUMBL	3.08	1.59E-02
B9D2	3.074	1.60E-02
SLC12A6	3.075	1.60E-02
SLC25A39	3.074	1.60E-02
ADPRH	3.072	1.61E-02
CEP41	3.07	1.61E-02
CR1	3.071	1.61E-02
IL12B	3.072	1.61E-02
NDRG3	3.07	1.61E-02
SH3TC2	3.07	1.61E-02
ARFGAP1	3.067	1.62E-02
B3GNT4	3.066	1.62E-02
GLT1D1	3.068	1.62E-02
PYCR1	3.065	1.62E-02
TNS1	3.069	1.62E-02
JAM3	3.065	1.63E-02
LAP3	3.063	1.63E-02
ARL17A	3.061	1.64E-02
ARL17B	3.061	1.64E-02
C17ORF103	3.062	1.64E-02
CA1	3.061	1.64E-02
LOC100294341	3.061	1.64E-02
LOC100996709	3.061	1.64E-02
LRRC4	3.062	1.64E-02
MRPL42	3.061	1.64E-02
ZBP1	3.061	1.64E-02
KRT19	3.057	1.65E-02
OTUD7A	3.056	1.65E-02
SKA2	3.056	1.65E-02
TMED3	3.054	1.66E-02
LILRA2	3.05	1.67E-02
EPB41	3.046	1.68E-02
SULF1	3.046	1.68E-02
C17ORF62	3.042	1.69E-02
CEP78	3.044	1.69E-02
G3BP2	3.043	1.69E-02
NCOA1	3.042	1.69E-02
NOA1	3.041	1.69E-02
PGS1	3.041	1.69E-02
PHC2	3.043	1.69E-02
PSMD14	3.044	1.69E-02
GRAMD3	3.038	1.70E-02
RAD17	3.037	1.70E-02
C11ORF73	3.037	1.71E-02
DTX2P1-UPK3BP1-PMS2P11	3.036	1.71E-02
FLOT2	3.033	1.72E-02
FOXO4	3.03	1.72E-02
TSSC1	3.031	1.72E-02
VASP	3.031	1.72E-02
IKZF2	3.028	1.73E-02
PPP1R3B	3.027	1.73E-02
SAMD1	3.027	1.73E-02
IER3	3.023	1.74E-02
MAST3	3.024	1.74E-02
S1PR5	3.025	1.74E-02
SLC32A1	3.023	1.74E-02
SNORA59A	3.026	1.74E-02
SNORA59B	3.026	1.74E-02
SYTL3	3.025	1.74E-02
YIPF6	3.025	1.74E-02
CYP51A1	3.021	1.75E-02
RAE1	3.021	1.75E-02
ARMS2	3.018	1.76E-02
DPM2	3.019	1.76E-02
FBXL20	3.017	1.76E-02
PERP	3.02	1.76E-02
SULT6B1	3.019	1.76E-02
TRIM67	3.018	1.76E-02
DCLRE1B	3.016	1.77E-02
KCNE2	3.013	1.77E-02
PADI6	3.016	1.77E-02
SLC7A3	3.013	1.77E-02
CPSF7	3.012	1.78E-02
OLFML2B	3.01	1.78E-02
RTN3	3.008	1.79E-02
ZFYVE20	3.007	1.79E-02
ARPC1B	3.002	1.81E-02
COX15	3.002	1.81E-02
MSRB1	3.001	1.81E-02
OR6C75	3	1.81E-02
UNK	3.002	1.81E-02
BRS3	2.999	1.82E-02
CRAMP1L	2.997	1.82E-02
LOC100506486	2.997	1.82E-02
PPIAL4A	2.997	1.82E-02
PPIAL4B	2.997	1.82E-02
PPIAL4C	2.997	1.82E-02
PPIAL4D	2.997	1.82E-02
PPIAL4E	2.997	1.82E-02
PPIAL4F	2.997	1.82E-02
PPIAL4G	2.997	1.82E-02
SULF2	2.997	1.82E-02
ZNF746	2.997	1.82E-02
EXOSC6	2.995	1.83E-02
SIPA1L2	2.995	1.83E-02
SLC25A34	2.996	1.83E-02
PEX11A	2.991	1.84E-02
ACTL8	2.987	1.85E-02
HOXD1	2.99	1.85E-02
PAPLN	2.989	1.85E-02
TIGIT	2.987	1.85E-02
ESYT2	2.985	1.86E-02
PRKCH	2.985	1.86E-02
SELV	2.985	1.86E-02
PABPC1L2B	2.981	1.87E-02
ZFYVE27	2.981	1.87E-02
CSNK1D	2.98	1.88E-02
MINA	2.98	1.88E-02
SLC4A1	2.979	1.88E-02
ZFYVE1	2.98	1.88E-02
STAR	2.976	1.89E-02
TENM3	2.976	1.89E-02
TRIM10	2.977	1.89E-02
DNAJC15	2.972	1.90E-02
FCGRT	2.973	1.90E-02
HTN3	2.972	1.90E-02
CCNT1	2.97	1.91E-02
PFKFB4	2.968	1.91E-02
ACOX1	2.967	1.92E-02
APOC1P1	2.965	1.92E-02
C11ORF84	2.965	1.92E-02
SNX3	2.967	1.92E-02
BCAP29	2.963	1.93E-02
CCL8	2.963	1.93E-02
FURIN	2.964	1.93E-02
GJA4	2.964	1.93E-02
NDUFB5	2.962	1.93E-02
NUTM2G	2.964	1.93E-02
SYN2	2.964	1.93E-02
GPR146	2.959	1.94E-02
ICMT	2.96	1.94E-02
TMEM200B	2.96	1.94E-02
CEP350	2.958	1.95E-02
CHRNA10	2.957	1.95E-02
KLHL15	2.957	1.95E-02
LY6K	2.957	1.95E-02
SELP	2.958	1.95E-02
SRA1	2.957	1.95E-02
ABHD10	2.954	1.96E-02
ACPT	2.955	1.96E-02
CDA	2.954	1.96E-02
KLRC4-KLRK1	2.953	1.96E-02
KLRK1	2.953	1.96E-02
YBX3	2.953	1.96E-02
CRB1	2.95	1.97E-02
FAM181B	2.952	1.97E-02
LOC101927758	2.95	1.97E-02
PTPRU	2.951	1.97E-02
RNF103	2.951	1.97E-02
SLC4A7	2.952	1.97E-02
ZNF607	2.95	1.97E-02
KIFAP3	2.947	1.98E-02
MEIS2	2.949	1.98E-02
C3ORF20	2.945	1.99E-02
NT5M	2.944	1.99E-02
RYBP	2.945	1.99E-02
TRMT2B	2.945	1.99E-02
ERICH2	2.941	2.00E-02
RALB	2.942	2.00E-02
RBP3	2.941	2.00E-02
BCL2L11	2.94	2.01E-02
TMOD1	2.938	2.01E-02
UCK1	2.94	2.01E-02
PITHD1	2.935	2.02E-02
TUBA1A	2.937	2.02E-02
ANKZF1	2.932	2.03E-02
GPR161	2.932	2.03E-02
KRT5	2.934	2.03E-02
RAB11FIP4	2.932	2.03E-02
RNF10	2.932	2.03E-02
CCL21	2.93	2.04E-02
ZNF32	2.931	2.04E-02
FLT3	2.928	2.05E-02
SFRP2	2.928	2.05E-02
ACTL6A	2.924	2.06E-02
ANKRD30BP3	2.924	2.06E-02
TES	2.924	2.06E-02
MRPS28	2.92	2.07E-02
TMED2	2.921	2.07E-02
H2AFV	2.918	2.08E-02
STAT4	2.919	2.08E-02
STGC3	2.918	2.08E-02
API5	2.916	2.09E-02
CDK8	2.917	2.09E-02
PANX2	2.915	2.09E-02
PUS7	2.915	2.09E-02
NCALD	2.914	2.10E-02
NPM3	2.91	2.11E-02
NUDT4P1	2.911	2.11E-02
NUDT4P2	2.911	2.11E-02
WDR62	2.91	2.11E-02
BUB1	2.907	2.12E-02
MEPCE	2.906	2.12E-02
PDIA5	2.907	2.12E-02
BPGM	2.904	2.13E-02
KDM4B	2.904	2.13E-02
POLE3	2.904	2.13E-02
SDC3	2.904	2.13E-02
LHFPL1	2.9	2.14E-02
TNFSF4	2.9	2.14E-02
UCN2	2.902	2.14E-02
VAV1	2.902	2.14E-02
FAM210B	2.899	2.15E-02
FBRS	2.9	2.15E-02
HIPK4	2.897	2.15E-02
LOC392288	2.899	2.15E-02
MAP1LC3B2	2.899	2.15E-02
MAP1LC3B	2.899	2.15E-02
OS9	2.898	2.15E-02
PHLPP2	2.9	2.15E-02
RBM5	2.898	2.15E-02
SAYSD1	2.899	2.15E-02
TEKT1	2.899	2.15E-02
C2ORF81	2.895	2.16E-02
CFLAR	2.895	2.16E-02
DSN1	2.896	2.16E-02
GSN	2.895	2.16E-02
PDZD3	2.896	2.16E-02
TTLL9	2.897	2.16E-02
UGT2A1	2.895	2.16E-02
UGT2A2	2.895	2.16E-02
CARKD	2.892	2.17E-02
CCDC14	2.893	2.17E-02
HSPA1B	2.892	2.17E-02
IL2RB	2.894	2.17E-02
TMEM158	2.893	2.17E-02
CCL18	2.889	2.18E-02
DPPA2	2.89	2.18E-02
EHHADH	2.889	2.18E-02
HOXD3	2.89	2.18E-02
CFC1	2.886	2.19E-02
CFC1B	2.886	2.19E-02
CYB5A	2.888	2.19E-02
DENND4C	2.886	2.19E-02
HIST1H2AG	2.887	2.19E-02
ITGB3	2.887	2.19E-02
YWHAQ	2.887	2.19E-02
LASP1	2.884	2.20E-02
NANOGNB	2.884	2.20E-02
RESP18	2.884	2.20E-02
SLC4A4	2.885	2.20E-02
LETM2	2.883	2.21E-02
LPHN2	2.883	2.21E-02
BTBD11	2.88	2.22E-02
COMMD10	2.88	2.22E-02
CYTH2	2.879	2.22E-02
IL1R2	2.876	2.23E-02
PARS2	2.876	2.23E-02
UQCRC2	2.876	2.23E-02
DCUN1D5	2.875	2.24E-02
AR	2.872	2.25E-02
EPGN	2.872	2.25E-02
ITPK1	2.87	2.25E-02
LSM5	2.871	2.25E-02
MAPK1IP1L	2.871	2.25E-02
UNC93A	2.871	2.25E-02
ZDHHC2	2.873	2.25E-02
LINC00474	2.87	2.26E-02
SOX6	2.868	2.26E-02
ATP6V1E1	2.867	2.27E-02
CHPT1	2.865	2.27E-02
BRD7	2.864	2.28E-02
DYSF	2.862	2.28E-02
CCDC115	2.862	2.29E-02
CPEB3	2.862	2.29E-02
PAGE2	2.862	2.29E-02
SLC48A1	2.861	2.29E-02
RBM38	2.858	2.30E-02
GALP	2.857	2.31E-02
CTAGE5	2.853	2.32E-02
MEX3C	2.852	2.32E-02
SLA	2.853	2.32E-02
CXCR2P1	2.849	2.34E-02
IFITM10	2.849	2.34E-02
N4BP1	2.849	2.34E-02
AKNA	2.846	2.35E-02
MORN1	2.846	2.35E-02
SLC6A7	2.845	2.35E-02
ANK1	2.843	2.36E-02
HNRNPH1	2.843	2.36E-02
IFIT1B	2.843	2.36E-02
TDRG1	2.842	2.36E-02
C8ORF58	2.841	2.37E-02
OSBP2	2.841	2.37E-02
PPT2	2.841	2.37E-02
TMEM252	2.841	2.37E-02
NUDT7	2.835	2.39E-02
ABCC4	2.834	2.40E-02
LIG3	2.834	2.40E-02
MAGEA2	2.832	2.40E-02
MAGEA2B	2.832	2.40E-02
VDAC2	2.833	2.40E-02
FOXD2	2.829	2.41E-02
ITGB1BP2	2.829	2.41E-02
EIF3G	2.829	2.42E-02
GJB5	2.826	2.43E-02
IWS1	2.825	2.43E-02
MOCS3	2.826	2.43E-02
PKHD1	2.825	2.43E-02
CXCR1	2.822	2.44E-02
LOC100996732	2.823	2.44E-02
LOC654342	2.823	2.44E-02
LSP1	2.823	2.44E-02
LSP1P3	2.823	2.44E-02
NKAIN2	2.823	2.44E-02
RIPK1	2.822	2.44E-02
RP11-14N7.2	2.823	2.44E-02
SYK	2.822	2.44E-02
BEST1	2.821	2.45E-02
TMEM14A	2.82	2.45E-02
ANKRD13C	2.818	2.46E-02
PRKACG	2.819	2.46E-02
RSPH9	2.817	2.47E-02
LST1	2.812	2.48E-02
OR4C46	2.813	2.48E-02
HCFC2	2.809	2.50E-02
MBP	2.809	2.50E-02
PCDP1	2.809	2.50E-02
PPBP	2.809	2.50E-02
RFX5	2.809	2.50E-02
GRID1	2.806	2.51E-02
MRPL15	2.806	2.51E-02
MSH2	2.806	2.51E-02
MTURN	2.806	2.51E-02
ARHGAP25	2.803	2.52E-02
DNAAF1	2.804	2.52E-02
UBN1	2.803	2.52E-02
BEND2	2.802	2.53E-02
DARC	2.799	2.54E-02
IL16	2.798	2.54E-02
BLOC1S5	2.797	2.55E-02
GFI1	2.796	2.55E-02
GOLT1B	2.796	2.55E-02
RHOG	2.796	2.55E-02
ARID3A	2.795	2.56E-02
LSMEM1	2.794	2.56E-02
PDP1	2.795	2.56E-02
PIAS1	2.794	2.56E-02
MAPK10	2.792	2.57E-02
PLEKHM1	2.791	2.57E-02
PLEKHM1P	2.791	2.57E-02
ZNF235	2.793	2.57E-02
APOBEC3G	2.79	2.58E-02
KLF3	2.788	2.58E-02
AGAP6	2.786	2.59E-02
BTNL3	2.787	2.59E-02
GLRX5	2.786	2.59E-02
SERPINA11	2.788	2.59E-02
LOC100996345	2.785	2.60E-02
OR13C8	2.786	2.60E-02
STARD10	2.784	2.60E-02
PPP3R1	2.782	2.61E-02
C14ORF159	2.781	2.62E-02
CDRT4	2.78	2.62E-02
SEC14L1	2.779	2.62E-02
TVP23C-CDRT4	2.78	2.62E-02
PTGER2	2.778	2.63E-02
SLC19A1	2.777	2.63E-02
ZNF350	2.779	2.63E-02
KLRD1	2.776	2.64E-02
PSRC1	2.776	2.64E-02
UBE2H	2.776	2.64E-02
PIGL	2.773	2.65E-02
KMT2B	2.771	2.66E-02
LOC101929678	2.771	2.66E-02
RAP1B	2.77	2.66E-02
SH3PXD2B	2.771	2.66E-02
SPINT1	2.772	2.66E-02
SRRD	2.772	2.66E-02
THBD	2.77	2.66E-02
DSCAML1	2.768	2.67E-02
NFAM1	2.77	2.67E-02
OXER1	2.77	2.67E-02
ARHGAP18	2.767	2.68E-02
B9D1	2.765	2.68E-02
GP9	2.767	2.68E-02
LGALS2	2.767	2.68E-02
MYBL1	2.765	2.68E-02
HBCBP	2.764	2.69E-02
MYO18B	2.763	2.69E-02
UBA1	2.765	2.69E-02
HS6ST1	2.762	2.70E-02
CCRN4L	2.757	2.72E-02
GYPC	2.757	2.72E-02
TREML1	2.757	2.72E-02
TSSK2	2.758	2.72E-02
VTI1B	2.758	2.72E-02
AOAH	2.756	2.73E-02
CSF2RA	2.755	2.73E-02
ENKD1	2.754	2.73E-02
NFIX	2.756	2.73E-02
ELOVL6	2.754	2.74E-02
NRP2	2.753	2.74E-02
ZBTB22	2.754	2.74E-02
ANXA11	2.752	2.75E-02
CDKL4	2.752	2.75E-02
EHD3	2.75	2.75E-02
SEC14L2	2.75	2.75E-02
SMIM13	2.752	2.75E-02
TRIM25	2.75	2.75E-02
ZNF566	2.751	2.75E-02
CLCA1	2.749	2.76E-02
EIF1B	2.748	2.76E-02
KRI1	2.748	2.76E-02
RAB11FIP1	2.749	2.76E-02
AGRN	2.747	2.77E-02
DCAF6	2.747	2.77E-02
DTX4	2.746	2.77E-02
ERGIC1	2.747	2.77E-02
HSD3B2	2.746	2.77E-02
NFYC	2.747	2.77E-02
EPS15L1	2.744	2.78E-02
FLII	2.743	2.78E-02
LGALS3	2.744	2.78E-02
SLC25A32	2.744	2.78E-02
TMEM181	2.745	2.78E-02
CDC7	2.742	2.79E-02
RGS14	2.741	2.80E-02
SELENBP1	2.741	2.80E-02
TNFSF14	2.74	2.80E-02
WDR93	2.741	2.80E-02
BRAT1	2.739	2.81E-02
FXYD7	2.739	2.81E-02
HAUS2	2.738	2.81E-02
TMEM91	2.738	2.81E-02
COPB1	2.735	2.82E-02
RAB6A	2.737	2.82E-02
RAB6C	2.737	2.82E-02
TST	2.736	2.82E-02
ZNF398	2.737	2.82E-02
DNAJB2	2.733	2.83E-02
FAM122C	2.734	2.83E-02
FAM63A	2.733	2.83E-02
OTX1	2.733	2.83E-02
PSMF1	2.733	2.83E-02
FAM179A	2.733	2.84E-02
MGAT2	2.732	2.84E-02
KIAA0319L	2.73	2.85E-02
PDE10A	2.729	2.85E-02
PDK3	2.728	2.85E-02
RIOK2	2.729	2.85E-02
SIRT4	2.729	2.85E-02
TEFM	2.73	2.85E-02
ABCC6P1	2.728	2.86E-02
LMTK2	2.727	2.86E-02
MTG2	2.727	2.86E-02
PCDH11X	2.727	2.86E-02
PCDH11Y	2.727	2.86E-02
TAS1R3	2.727	2.86E-02
CCDC129	2.726	2.87E-02
SWSAP1	2.724	2.88E-02
ARL3	2.72	2.89E-02
EFNA1	2.721	2.89E-02
FAM173B	2.72	2.89E-02
KLHDC2	2.721	2.89E-02
MMD2	2.721	2.89E-02
RGS16	2.72	2.89E-02
GRB2	2.72	2.90E-02
U2AF1	2.72	2.90E-02
ACPP	2.717	2.91E-02
SMARCA5	2.717	2.91E-02
LURAP1L	2.714	2.92E-02
RAET1E	2.715	2.92E-02
CD248	2.713	2.93E-02
GRWD1	2.713	2.93E-02
PEX13	2.712	2.93E-02
PPP2R5C	2.713	2.93E-02
RPS13	2.714	2.93E-02
KBTBD13	2.711	2.94E-02
LIMS1	2.71	2.94E-02
SLC25A33	2.71	2.94E-02
CELF3	2.708	2.95E-02
RAD1	2.709	2.95E-02
RHCE	2.708	2.95E-02
FMO2	2.707	2.96E-02
HSDL2	2.707	2.96E-02
PHF12	2.708	2.96E-02
CNPY3	2.705	2.97E-02
FAM211A	2.703	2.98E-02
IQSEC1	2.703	2.98E-02
STAU1	2.703	2.98E-02
ZNF142	2.702	2.98E-02
ZNF397	2.702	2.98E-02
MAGT1	2.701	2.99E-02
NFATC1	2.7	2.99E-02
C2ORF82	2.698	3.00E-02
C7ORF25	2.694	3.02E-02
NEK8	2.695	3.02E-02
SYTL2	2.694	3.02E-02
EIF3F	2.692	3.03E-02
MPP1	2.693	3.03E-02
SGK223	2.692	3.03E-02
SH3BGRL	2.692	3.03E-02
TTTY8	2.693	3.03E-02
TTTY8B	2.693	3.03E-02
BAG1	2.691	3.04E-02
DUSP19	2.69	3.04E-02
EFR3A	2.688	3.05E-02
ROBO4	2.689	3.05E-02
C19ORF18	2.687	3.06E-02
CDH23	2.687	3.06E-02
PM20D2	2.687	3.06E-02
HYDIN2	2.684	3.07E-02
HYDIN	2.684	3.07E-02
PDIA3	2.684	3.07E-02
SMAD7	2.685	3.07E-02
VPS37B	2.685	3.07E-02
C7ORF13	2.682	3.08E-02
IL17RA	2.681	3.09E-02
INPP4A	2.68	3.10E-02
CERKL	2.677	3.11E-02
SLC7A1	2.676	3.11E-02
XPC	2.677	3.11E-02
ATAD2B	2.675	3.12E-02
CDK19	2.674	3.12E-02
GNB2	2.672	3.13E-02
ELOVL3	2.67	3.14E-02
LOC728392	2.672	3.14E-02
NLRP1	2.672	3.14E-02
NPBWR2	2.671	3.14E-02
OTOP2	2.671	3.14E-02
PPID	2.67	3.15E-02
SOWAHC	2.67	3.15E-02
ZNF414	2.668	3.15E-02
CXORF27	2.667	3.16E-02
MAPKAPK3	2.668	3.16E-02
MSL1	2.667	3.16E-02
NLRX1	2.667	3.16E-02
PRSS54	2.667	3.16E-02
ST8SIA5	2.666	3.16E-02
C1ORF198	2.666	3.17E-02
KRT82	2.664	3.17E-02
SDC2	2.666	3.17E-02
C19ORF52	2.663	3.18E-02
CORO1A	2.664	3.18E-02
RLN3	2.663	3.18E-02
CARTPT	2.661	3.19E-02
CD82	2.661	3.19E-02
KCTD20	2.66	3.20E-02
TM6SF2	2.659	3.20E-02
ALDH1L2	2.656	3.22E-02
BLVRB	2.655	3.22E-02
CYCS	2.656	3.22E-02
E2F4	2.657	3.22E-02
GBP1	2.655	3.22E-02
MAPK1	2.655	3.22E-02
NOM1	2.656	3.22E-02
SP100	2.655	3.22E-02
TMEM9B	2.655	3.22E-02
TPGS2	2.655	3.22E-02
GZMA	2.654	3.23E-02
OR6T1	2.653	3.23E-02
TCEB3B	2.654	3.23E-02
ABTB1	2.652	3.24E-02
MAT2B	2.652	3.24E-02
TPD52L1	2.653	3.24E-02
PLEK	2.651	3.25E-02
GABPB1	2.648	3.26E-02
TNNT1	2.649	3.26E-02
GBP4	2.645	3.28E-02
KCNE1	2.644	3.28E-02
KIAA0226L	2.644	3.28E-02
MLIP	2.644	3.28E-02
SERPINB9	2.644	3.28E-02
TOX	2.642	3.29E-02
XK	2.643	3.29E-02
GUCD1	2.641	3.30E-02
LPIN1	2.642	3.30E-02
MYL9	2.641	3.30E-02
TMEM50B	2.64	3.30E-02
FASTKD3	2.639	3.31E-02
FCRL6	2.64	3.31E-02
TTI1	2.638	3.31E-02
GPR34	2.636	3.32E-02
KRTAP4-1	2.638	3.32E-02
PDIA6	2.636	3.32E-02
SPATA1	2.637	3.32E-02
TRIM14	2.638	3.32E-02
COX19	2.635	3.33E-02
DMTN	2.636	3.33E-02
NFIA	2.636	3.33E-02
DENND3	2.633	3.34E-02
DNAJA4	2.634	3.34E-02
MAPKAPK2	2.634	3.34E-02
PTS	2.633	3.34E-02
ABCG2	2.632	3.35E-02
DPEP3	2.632	3.35E-02
HNRNPA0	2.632	3.35E-02
SSX6	2.633	3.35E-02
TBC1D30	2.631	3.35E-02
TMCC2	2.632	3.35E-02
DHX34	2.631	3.36E-02
GOLGA8CP	2.629	3.36E-02
GOLGA8DP	2.629	3.36E-02
GOLGA8EP	2.629	3.36E-02
GOLGA8F	2.629	3.36E-02
GOLGA8G	2.629	3.36E-02
ITGA5	2.63	3.36E-02
CAV3	2.628	3.37E-02
RELL1	2.628	3.37E-02
IFNB1	2.625	3.39E-02
NEUROD1	2.625	3.39E-02
PBX1	2.624	3.39E-02
TP53BP1	2.624	3.40E-02
TMEM95	2.622	3.41E-02
TMPO	2.622	3.41E-02
AP3B2	2.62	3.42E-02
HSPBAP1	2.62	3.42E-02
KAT8	2.619	3.42E-02
ABHD2	2.617	3.43E-02
METAP1	2.617	3.43E-02
UBE2O	2.618	3.43E-02
RDH12	2.615	3.44E-02
SLC25A37	2.616	3.44E-02
ST6GALNAC5	2.614	3.45E-02
TAF5	2.615	3.45E-02
WDR86	2.613	3.45E-02
FAM134A	2.612	3.46E-02
NTF4	2.613	3.46E-02
PBDC1	2.613	3.46E-02
CTTN	2.611	3.47E-02
PRKACA	2.608	3.48E-02
AQP1	2.607	3.49E-02
BARD1	2.607	3.49E-02
KIF13A	2.606	3.50E-02
UBALD2	2.605	3.50E-02
ALDOA	2.604	3.51E-02
EDEM2	2.603	3.51E-02
FAM71F1	2.604	3.51E-02
GK3P	2.603	3.51E-02
SCN5A	2.604	3.51E-02
ATP6V0B	2.603	3.52E-02
KCNK17	2.602	3.52E-02
ETV2	2.601	3.53E-02
MICAL2	2.601	3.53E-02
NAA35	2.599	3.53E-02
TACC3	2.6	3.53E-02
TAL1	2.6	3.53E-02
SPARC	2.598	3.54E-02
PLEKHG3	2.597	3.55E-02
SOGA2	2.597	3.55E-02
ST3GAL4	2.597	3.55E-02
ENTHD2	2.595	3.56E-02
FEN1	2.595	3.56E-02
MYO6	2.595	3.56E-02
NPHS2	2.596	3.56E-02
OR7E24	2.595	3.56E-02
PTPRF	2.594	3.56E-02
RAF1	2.596	3.56E-02
TNFRSF9	2.593	3.57E-02
ERVFRD-1	2.591	3.58E-02
NCOA7	2.592	3.58E-02
RAB3GAP2	2.592	3.58E-02
SPI1	2.592	3.58E-02
SPTB	2.591	3.58E-02
AKNAD1	2.59	3.59E-02
INTS8	2.589	3.59E-02
LRP10	2.59	3.59E-02
SIRPB2	2.591	3.59E-02
DHX33	2.588	3.60E-02
FLJ16126	2.586	3.61E-02
NNT	2.587	3.61E-02
TRIM52	2.586	3.61E-02
ABHD12B	2.585	3.62E-02
CASS4	2.585	3.62E-02
CENPC	2.586	3.62E-02
DEFB1	2.585	3.62E-02
EPB42	2.585	3.62E-02
IGSF6	2.584	3.62E-02
OR1F1	2.585	3.62E-02
POLR1A	2.584	3.62E-02
SLC25A20	2.585	3.62E-02
STAT3	2.585	3.62E-02
CLDN25	2.583	3.63E-02
GABRP	2.583	3.63E-02
SMAP2	2.583	3.63E-02
C19ORF12	2.582	3.64E-02
RPL13A	2.581	3.64E-02
ZNF271	2.581	3.64E-02
CMTR2	2.579	3.65E-02
TFB2M	2.58	3.65E-02
EFNA4	2.578	3.66E-02
LOC100288637	2.578	3.66E-02
MAK	2.578	3.66E-02
PADI2	2.579	3.66E-02
TAS2R42	2.578	3.66E-02
NLRP6	2.577	3.67E-02
HIBADH	2.575	3.68E-02
OR5T1	2.575	3.68E-02
LY6E	2.573	3.69E-02
ROPN1	2.573	3.69E-02
B3GNTL1	2.572	3.70E-02
NADK	2.571	3.70E-02
AGAP2-AS1	2.568	3.72E-02
ATRAID	2.567	3.72E-02
LTBP1	2.568	3.72E-02
METTL7B	2.569	3.72E-02
ACSL6	2.566	3.73E-02
APOL6	2.567	3.73E-02
ATF5	2.567	3.73E-02
LOC100130539	2.567	3.73E-02
SAMD14	2.567	3.73E-02
EMC1	2.566	3.74E-02
GNG11	2.565	3.74E-02
OR56A5	2.564	3.74E-02
PLA2G2E	2.564	3.74E-02
TRAK2	2.564	3.74E-02
UBR4	2.565	3.74E-02
EFS	2.564	3.75E-02
KDM3A	2.564	3.75E-02
KRT33B	2.563	3.75E-02
SQRDL	2.562	3.76E-02
CDKN2C	2.56	3.77E-02
HBM	2.56	3.77E-02
NFKB1	2.558	3.78E-02
SIL1	2.559	3.78E-02
ST14	2.559	3.78E-02
DERL3	2.557	3.79E-02
FAM157A	2.556	3.79E-02
FAM157B	2.556	3.79E-02
FAM157C	2.556	3.79E-02
LOC100134822	2.556	3.79E-02
CLGN	2.555	3.80E-02
ELK4	2.555	3.80E-02
FKBP14	2.556	3.80E-02
GOLGB1	2.554	3.81E-02
RPL19	2.554	3.81E-02
SLC14A1	2.554	3.81E-02
AGAP10	2.552	3.82E-02
AGAP4	2.552	3.82E-02
AGAP7	2.552	3.82E-02
AGAP8	2.552	3.82E-02
ARHGEF12	2.551	3.82E-02
LOC101060581	2.552	3.82E-02
PITX2	2.552	3.82E-02
DEFB121	2.55	3.83E-02
DESI2	2.551	3.83E-02
GZMK	2.55	3.83E-02
HAGH	2.55	3.83E-02
NAPA	2.551	3.83E-02
SNX4	2.55	3.83E-02
TRIM24	2.551	3.83E-02
DONSON	2.548	3.84E-02
ADAM3A	2.548	3.85E-02
SSR4	2.547	3.85E-02
OPN3	2.546	3.86E-02
TIMM9	2.545	3.86E-02
ALOX5AP	2.544	3.87E-02
KCNQ1	2.544	3.87E-02
ROS1	2.544	3.87E-02
ATF6	2.542	3.88E-02
DUSP14	2.543	3.88E-02
GM2A	2.542	3.88E-02
MPRIP	2.542	3.88E-02
NOC3L	2.543	3.88E-02
PDE4B	2.543	3.88E-02
ARHGEF40	2.541	3.89E-02
HIST1H2BJ	2.542	3.89E-02
MGLL	2.54	3.89E-02
ZNF559	2.541	3.89E-02
CHMP2A	2.539	3.90E-02
DYNC2LI1	2.54	3.90E-02
GRAMD1C	2.537	3.92E-02
GRM4	2.536	3.92E-02
DNAJC6	2.535	3.93E-02
IL6R	2.534	3.93E-02
ESR2	2.534	3.94E-02
PQLC3	2.533	3.94E-02
SKP1	2.533	3.94E-02
ANXA4	2.532	3.95E-02
DFFB	2.532	3.95E-02
STAT2	2.531	3.95E-02
MMP25	2.531	3.96E-02
SMCR8	2.53	3.96E-02
FNDC1	2.528	3.98E-02
F13A1	2.525	3.99E-02
HMBS	2.525	3.99E-02
CHCHD10	2.524	4.00E-02
CLIC6	2.524	4.00E-02
CLLU1	2.523	4.00E-02
SF1	2.525	4.00E-02
BAZ2A	2.522	4.01E-02
CYP39A1	2.523	4.01E-02
KRTAP3-2	2.521	4.02E-02
SIGLEC12	2.521	4.02E-02
SLC25A16	2.52	4.02E-02
PDLIM7	2.519	4.03E-02
PDZRN4	2.52	4.03E-02
SYN1	2.52	4.03E-02
ZNF185	2.517	4.04E-02
BCL2L13	2.517	4.05E-02
TKT	2.515	4.06E-02
ZNF675	2.515	4.06E-02
CBX3	2.514	4.07E-02
CHRNB3	2.513	4.07E-02
MRI1	2.513	4.07E-02
OR1M1	2.513	4.07E-02
C7ORF43	2.512	4.08E-02
GTF3C4	2.512	4.08E-02
MEGF6	2.512	4.08E-02
SEPP1	2.511	4.08E-02
COL15A1	2.51	4.09E-02
MNDA	2.511	4.09E-02
OR5H15	2.511	4.09E-02
TUBA8	2.511	4.09E-02
ZNF7	2.51	4.09E-02
ANKRD27	2.509	4.10E-02
ITPRIP	2.509	4.10E-02
LOC101060794	2.509	4.10E-02
USP32P2	2.509	4.10E-02
MAP3K7CL	2.508	4.11E-02
MARK2	2.508	4.11E-02
NARF	2.506	4.12E-02
PLN	2.506	4.12E-02
SPPL2C	2.506	4.12E-02
DAPP1	2.505	4.13E-02
EPB41L4A-AS1	2.504	4.13E-02
NEIL1	2.504	4.13E-02
UBE4B	2.505	4.13E-02
KRTAP19-1	2.504	4.14E-02
PDGFA	2.503	4.14E-02
ADAM19	2.502	4.15E-02
BMPR1B	2.502	4.15E-02
CPO	2.501	4.15E-02
HADHA	2.501	4.15E-02
RILP	2.502	4.15E-02
TMEM105	2.501	4.15E-02
CCDC176	2.5	4.16E-02
DSCR9	2.501	4.16E-02
ERCC4	2.501	4.16E-02
UCKL1	2.5	4.16E-02
VMAC	2.5	4.16E-02
LOC100287497	2.498	4.18E-02
LOC100287934	2.498	4.18E-02
CENPU	2.496	4.19E-02
KIF3A	2.496	4.19E-02
SMYD5	2.496	4.19E-02
DENND6A	2.494	4.20E-02
CDKL5	2.493	4.21E-02
ENDOD1	2.493	4.21E-02
MDGA1	2.492	4.21E-02
ATP5S	2.492	4.22E-02
PANK4	2.492	4.22E-02
RNA28S5	2.492	4.22E-02
RNA45S5	2.492	4.22E-02
ANKHD1	2.49	4.23E-02
ANKHD1-EIF4EBP3	2.49	4.23E-02
CDC42EP2	2.49	4.23E-02
IP6K1	2.49	4.23E-02
CAPN6	2.489	4.24E-02
SHROOM1	2.488	4.24E-02
ZNF205	2.489	4.24E-02
ZNF214	2.489	4.24E-02
FTL	2.487	4.25E-02
ISY1-RAB43	2.487	4.25E-02
MYBPH	2.487	4.25E-02
RAB43	2.487	4.25E-02
ARHGAP32	2.484	4.27E-02
SGCE	2.484	4.27E-02
GABPA	2.483	4.28E-02
PIK3R5	2.482	4.28E-02
ARPC5L	2.482	4.29E-02
CLASRP	2.482	4.29E-02
LOC100996720	2.482	4.29E-02
LOC100996740	2.482	4.29E-02
LOC101929383	2.482	4.29E-02
LOC642441	2.482	4.29E-02
LOC730256	2.482	4.29E-02
RASGRP4	2.481	4.29E-02
ZNF467	2.481	4.29E-02
ABCC13	2.479	4.30E-02
SIGLEC5	2.48	4.30E-02
F2RL2	2.478	4.32E-02
ANAPC7	2.476	4.33E-02
GNAT1	2.475	4.33E-02
FPR1	2.474	4.34E-02
SGTA	2.474	4.34E-02
CXORF58	2.472	4.35E-02
MAP3K5	2.473	4.35E-02
ALPL	2.471	4.36E-02
AQP10	2.472	4.36E-02
C19ORF47	2.471	4.36E-02
PRR5L	2.472	4.36E-02
SLC25A1	2.471	4.36E-02
KIAA1191	2.47	4.37E-02
RHEBP2	2.47	4.37E-02
VASN	2.469	4.37E-02
ZFP3	2.468	4.38E-02
EEPD1	2.467	4.39E-02
RPL8	2.468	4.39E-02
CMTM5	2.466	4.40E-02
ECE1	2.467	4.40E-02
MZB1	2.466	4.40E-02
GADD45A	2.465	4.41E-02
MROH7	2.464	4.41E-02
TRIM58	2.464	4.41E-02
KLRF1	2.463	4.42E-02
CSMD2	2.461	4.43E-02
MICAL1	2.461	4.43E-02
ASH1L	2.46	4.44E-02
C1QL1	2.46	4.44E-02
DDX50	2.461	4.44E-02
HGD	2.46	4.44E-02
LY9	2.461	4.44E-02
CYLC2	2.459	4.45E-02
FNDC3B	2.458	4.46E-02
GPRC5D	2.457	4.46E-02
FAM193A	2.456	4.47E-02
GPR20	2.457	4.47E-02
AVPR2	2.455	4.48E-02
C7ORF76	2.455	4.48E-02
KIAA1456	2.455	4.48E-02
ODC1	2.454	4.48E-02
SLC44A3	2.455	4.48E-02
C10ORF67	2.453	4.49E-02
GIT2	2.454	4.49E-02
ZNF492	2.454	4.49E-02
ZNF98	2.454	4.49E-02
FAM192A	2.452	4.50E-02
KLHL34	2.452	4.50E-02
NLRC3	2.453	4.50E-02
CD300A	2.45	4.51E-02
CLSPN	2.451	4.51E-02
PLOD1	2.451	4.51E-02
RASSF2	2.45	4.51E-02
ITGAV	2.45	4.52E-02
LIN9	2.449	4.52E-02
SUDS3	2.45	4.52E-02
TGM2	2.449	4.52E-02
FIGLA	2.448	4.53E-02
LGALS8	2.448	4.53E-02
SORCS1	2.448	4.53E-02
FKBP1B	2.446	4.54E-02
MMP1	2.446	4.54E-02
SRSF3	2.446	4.54E-02
TCEA1	2.447	4.54E-02
FAM65A	2.446	4.55E-02
LILRA1	2.446	4.55E-02
STPG2	2.445	4.55E-02
C9ORF84	2.444	4.56E-02
CRELD1	2.445	4.56E-02
TLN1	2.445	4.56E-02
C12ORF74	2.443	4.57E-02
RNF19B	2.442	4.57E-02
ZFP82	2.443	4.57E-02
CHST4	2.442	4.58E-02
FKBP5	2.441	4.58E-02
BVES	2.44	4.59E-02
OR2F1	2.44	4.59E-02
RSG1	2.44	4.59E-02
NPY1R	2.438	4.60E-02
SRP72	2.439	4.60E-02
HSPA5	2.438	4.61E-02
MYO1F	2.438	4.61E-02
PITX1	2.438	4.61E-02
PIK3CD	2.436	4.62E-02
RNF32	2.437	4.62E-02
UBB	2.436	4.62E-02
ADCYAP1R1	2.434	4.63E-02
WBP2	2.435	4.63E-02
AATK	2.433	4.64E-02
ABAT	2.433	4.64E-02
ABHD15	2.433	4.65E-02
AGMAT	2.432	4.65E-02
CAPN13	2.433	4.65E-02
CLEC9A	2.431	4.66E-02
GRAMD1A	2.431	4.66E-02
MXRA7	2.429	4.67E-02
TAS2R20	2.429	4.67E-02
TLR5	2.43	4.67E-02
ZBTB41	2.429	4.67E-02
APOBEC2	2.429	4.68E-02
CCT6B	2.428	4.68E-02
CDKL1	2.428	4.68E-02
SLC23A1	2.428	4.68E-02
SNORA3	2.428	4.68E-02
RGL4	2.426	4.69E-02
ARL2BP	2.426	4.70E-02
NKIRAS1	2.426	4.70E-02
PVRL3	2.425	4.70E-02
C15ORF39	2.424	4.71E-02
SH2B1	2.425	4.71E-02
KIR3DX1	2.423	4.72E-02
RIOK3	2.423	4.72E-02
MAF1	2.422	4.73E-02
NCK1	2.421	4.73E-02
TMEM218	2.421	4.73E-02
UBE2R2	2.42	4.74E-02
TTC27	2.42	4.75E-02
BABAM1	2.416	4.77E-02
CEACAM4	2.417	4.77E-02
RPS6KA1	2.417	4.77E-02
ABLIM3	2.415	4.78E-02
C3ORF30	2.415	4.78E-02
CHD7	2.416	4.78E-02
NAP1L3	2.416	4.78E-02
RALGAPA2	2.415	4.78E-02
S100A9	2.416	4.78E-02
INSL3	2.414	4.79E-02
RGS6	2.414	4.79E-02
BTN3A3	2.413	4.80E-02
CCDC144A	2.412	4.80E-02
CCDC144B	2.412	4.80E-02
OR4L1	2.413	4.80E-02
PHOX2A	2.412	4.80E-02
TSPAN5	2.412	4.80E-02
ZCCHC4	2.413	4.80E-02
ZNF841	2.412	4.80E-02
FANCL	2.412	4.81E-02
HIST1H2BC	2.411	4.81E-02
ICAM3	2.411	4.81E-02
MIR600HG	2.411	4.81E-02
PHKA2	2.411	4.81E-02
PLEKHO2	2.412	4.81E-02
PRSS21	2.411	4.81E-02
TAGLN3	2.412	4.81E-02
CACYBP	2.41	4.82E-02
RAD23A	2.41	4.82E-02
RBM3	2.409	4.83E-02
ZKSCAN1	2.409	4.83E-02
CDC20	2.408	4.84E-02
TMEM120A	2.407	4.84E-02
C1ORF94	2.407	4.85E-02
DNAJA3	2.407	4.85E-02
FAM84A	2.406	4.85E-02
ZDBF2	2.406	4.85E-02
ASCC2	2.405	4.86E-02
OSTCP1	2.405	4.86E-02
SLC9A1	2.405	4.86E-02
C17ORF100	2.403	4.87E-02
PRR11	2.404	4.87E-02
ZNF831	2.404	4.87E-02
GLYAT	2.403	4.88E-02
RPLP2	2.403	4.88E-02
RPP30	2.402	4.88E-02
ACBD6	2.402	4.89E-02
LHB	2.401	4.89E-02
PARL	2.401	4.89E-02
PRSS55	2.401	4.89E-02
ZNFX1	2.401	4.89E-02
MTMR3	2.399	4.90E-02
NRG1	2.4	4.90E-02
SEMA4B	2.4	4.90E-02
ARG2	2.399	4.91E-02
SLC10A4	2.399	4.91E-02
WDR89	2.398	4.91E-02
ZNF250	2.399	4.91E-02
AMPD2	2.398	4.92E-02
SNX20	2.397	4.92E-02
ZNF207	2.397	4.92E-02
AACSP1	2.396	4.93E-02
SLC50A1	2.395	4.94E-02
SPIRE2	2.394	4.94E-02
TRNP1	2.395	4.94E-02
ZAR1	2.396	4.94E-02
FOXR2	2.394	4.95E-02
SLC35G2	2.393	4.96E-02
NEIL3	2.392	4.97E-02
LOC220729	2.39	4.98E-02
RHBDL3	2.389	4.98E-02
FAHD1	2.389	4.99E-02
KIF3C	2.389	4.99E-02
SDPR	2.389	4.99E-02
GPR98	2.388	5.00E-02
MKNK1	2.388	5.00E-02
ST20	2.387	5.00E-02
